# Supplementary material for: Decoding the key compounds and mechanism of Shashen Maidong decoction in the treatment of lung cancer
Source: BMC Complement Med Ther. 2023 May 15;23:158. doi: 10.1186/s12906-023-03985-y (PMC10184424; doi:10.1186/s12906-023-03985-y)
Supplement: Supplementary file 2 — Additional file 2: Additional Table 1. All herbal components of SMD. Additional Table 2. Active components of SMD. Additional Table 3. Predicted targets of active components from SMD. Additional Table 4. Pathogenic genes of lung cancer downloaded from DisGeNET database. Additional Table 5. The CDR of active components. [file 12906_2023_3985_MOESM2_ESM.xlsx]

## Sheet: Additional Table 1
Additional Table 1. All herbal components of SMD.
Latin_Name	Molecule Name	SMILES Identifier
Morus alba L.	Scopoletol	c1(=O)ccc2c(o1)cc(c(c2)OC)O
Morus alba L.	quercetin	c1(cc(c2c(c1)oc(c(c2=O)O)c1ccc(c(c1)O)O)O)O
Morus alba L.	Methyleugenol	c1(c(ccc(c1)CC=C)OC)OC
Morus alba L.	eugenol	c1(cc(ccc1O)CC=C)OC
Morus alba L.	choline	C(CO)N(C)(C)C
Morus alba L.	rutin	c1(c(c(=O)c2c(o1)cc(cc2O)O)O[C@@H]1O[C@H](CO[C@H]2[C@@H]([C@@H]([C@H]([C@@H](O2)C)O)O)O)[C@H]([C@@H]([C@H]1O)O)O)c1cc(c(cc1)O)O
Morus alba L.	FA	C(=O)(CC[C@@H](C(=O)O)NC(=O)c1ccc(cc1)NCc1nc2c(=O)[nH]c(N)nc2nc1)O
Morus alba L.	Hirsutrin	c1(c(c(=O)c2c(o1)cc(cc2O)O)O[C@H]1[C@H](O)[C@@H](O)[C@H](O)[C@H](O1)CO)c1cc(c(cc1)O)O
Morus alba L.	Lupeol acetate	[C@]12([C@@H]([C@@H]3[C@@](CC2)(CC[C@H]3C(=C)C)C)CC[C@H]2[C@]1(CC[C@@H]1[C@@]2(CC[C@@H](C1(C)C)OC(=O)C)C)C)C
Morus alba L.	WLN: VHR	c1(ccccc1)C=O
Morus alba L.	Morindin	[C@H]1([C@H]([C@H]([C@@H](O[C@H]1C)OC[C@@H]1[C@H]([C@@H]([C@H]([C@@H](O1)Oc1c(c2c(cc1)C(=O)c1c(C2=O)ccc(c1O)C)O)O)O)O)O)O)O
Morus alba L.	Oxysanguinarine	c12cc3c(cc1OCO2)c1c(cc3)c2c(c(=O)n1C)c1c(cc2)OCO1
Morus alba L.	Macranthoidin A	C1[C@@H]2[C@](CCC1(C)C)(CC[C@@]1(C2=CC[C@@H]2[C@@]1(CC[C@H]1[C@@]2(CC[C@@H]([C@@]1(C)CO)O[C@@H]1OC[C@@H]([C@@H]([C@H]1O[C@@H]1O[C@H]([C@@H]([C@H]([C@H]1O[C@@H]1O[C@@H]([C@H]([C@@H]([C@H]1O)O)O)CO)O)O)C)O)O)C)C)C)C(=O)O[C@@H]1C[C@@H]([C@H]([C@@H]([C@H]1O)O)O)CO[C@@H]1O[C@@H]([C@H]([C@@H]([C@H]1O)O)O)CO
Morus alba L.	paeonol	C(=O)(C)c1c(cc(cc1)OC)O
Morus alba L.	LINALOOL (D)	CC(=CCC[C@@](C=C)(O)C)C
Morus alba L.	poriferast-5-en-3beta-ol	C1[C@@H](CC2=CC[C@@H]3[C@@H]([C@]2(C1)C)CC[C@]1([C@H]3CC[C@@H]1[C@@H](CC[C@@H](C(C)C)CC)C)C)O
Morus alba L.	ecdysterone	[C@@H]1([C@H](C[C@]2([C@@H](C1)C(=O)C=C1[C@@]3(CC[C@H]([C@@]([C@@H](CCC(C)(C)O)O)(C)O)[C@@]3(C)CC[C@H]21)O)C)O)O
Morus alba L.	scopolin	c1(=O)ccc2cc(c(cc2o1)O[C@H]1O[C@@H]([C@H]([C@H]([C@@H]1O)O)O)CO)OC
Morus alba L.	Campesteryl ferulate	C1[C@@H](CC2=CC[C@@H]3[C@@H]([C@]2(C1)C)CC[C@]1([C@@H]3CC[C@@H]1[C@@H](C)CC[C@H](C(C)C)C)C)OC(=O)/C=C/c1cc(c(cc1)O)OC
Morus alba L.	beta-carotene	C1(CCCC(=C1/C=C/C(=C/C=C/C(=C/C=C/C=C(/C=C/C=C(/C=C/C1=C(CCCC1(C)C)C)\C)\C)/C)/C)C)(C)C
Morus alba L.	PCR	c1(ccc(cc1)O)C
Morus alba L.	(3R,4S)-3-(4-hydroxy-3-methoxy-benzyl)chroman-3,4,7-triol	c1(ccc2c(c1)OC[C@@]([C@H]2O)(Cc1ccc(c(c1)OC)O)O)O
Morus alba L.	(-)-Guaia-1(10),11-dien-15-al	C12=C(CC[C@@H](C[C@@H]1[C@@H](CC2)C)C(=C)C)C=O
Morus alba L.	1'-Methoxy-2'-hydroxydihydromollugin	c1cccc2c1c(c(c1c2OC([C@@H]([C@H]1OC)O)(C)C)C(=O)OC)O
Morus alba L.	Albafuran A	c1c(cc2c(c1)cc(o2)c1c(c(cc(c1)O)O)C/C=C(/CCC=C(C)C)\C)O
Morus alba L.	Albanol	c1cc(c(cc1O)O)[C@]12[C@@H]3[C@@H](c4c(O1)cc(cc4)O)CC(=C[C@@H]3c1c(O2)cc(cc1O)c1cc2c(o1)cc(cc2)O)C
Morus alba L.	Ecdysterone-3-O-beta-D-glucopyranoside	[C@H]1([C@H](C[C@@H]2[C@@](C1)([C@@H]1C(=CC2=O)[C@]2([C@@](CC1)([C@H](CC2)[C@@H](O)[C@@H](CCC(C)(O)C)O)C)O)C)O[C@@H]1O[C@@H]([C@H]([C@@H]([C@H]1O)O)O)CO)O
Morus alba L.	Ecdysterone-3-O-beta-D-glucopyranoside_qt	[C@H]1([C@H](C[C@@H]2[C@@](C1)([C@@H]1C(=CC2=O)[C@]2([C@@](CC1)([C@H](CC2)[C@@H](O)[C@@H](CCC(C)(O)C)O)C)O)C)O)O
Morus alba L.	Folinic acid	n1c(nc2c(c1O)N(C[C@@H](N2)CNc1ccc(C(=O)N[C@@H](C(=O)O)CCC(=O)O)cc1)C=O)N
Morus alba L.	8-[(2S)-2,3-dihydroxy-3-methyl-butoxy]-4-methoxy-1-methyl-carbostyril	c1cc(c2c(c1)c(cc(=O)n2C)OC)OC[C@H](O)C(C)(O)C
Morus alba L.	Inophyllum E	c1cc(ccc1)c1c2c(oc(=O)c1)c1c(c3c2OC(C=C3)(C)C)O[C@@H]([C@@H](C1=O)C)C
Morus alba L.	Insularine	c12ccc(cc1)Oc1c3c(cc(c1OC)OC)CCN([C@@H]3Cc1cc3c(Oc4c5[C@H](C2)N(CCc5cc(c4OC3)OC)C)cc1)C
Morus alba L.	Isobutyrylmallotochromene	c1(c(c(c(c(c1OC)Cc1c(c(c2c(c1O)C=CC(O2)(C)C)C(=O)C(C)C)O)O)C(=O)C)O)C
Morus alba L.	26-Hydroxy-dammara-20,24-dien-3-one	C1C(=O)C([C@@H]2[C@](C1)([C@@H]1[C@@](CC2)([C@]2([C@H](CC1)[C@H](CC2)C(=C)CC/C=C(\C)/CO)C)C)C)(C)C
Morus alba L.	Isoramanone	C1[C@@H](CC2=CC[C@@H]3[C@@H]([C@@]2(C1)C)C[C@H]([C@@]1([C@@]3(CC[C@@H]1C(=O)C)O)C)O)O
Morus alba L.	Isovaleroxy-hydroxy dihydrovaltrate	O(C(=O)CC(C)C)[C@@H](C(C)C)C(=O)OCC1=CO[C@@H]([C@@H]2[C@@]1(C[C@@H]([C@@]12CO1)OC(=O)CC(C)C)O)OC(=O)C
Morus alba L.	Kuwanon H	c1(c(cc(c2c1oc(c(c2=O)CC=C(C)C)c1c(O)cc(cc1)O)O)O)[C@@H]1[C@H]([C@@H](CC(=C1)C)c1c(O)cc(cc1)O)C(=O)c1ccc(c(c1O)CC=C(C)C)O
Morus alba L.	Kwangsine	Oc1c(c2c(O)ccc3c2c2c([nH]3)c3c(c(c2)C)OC(C=C3)(C)C)c2c(cc1)[nH]c1c2cc(c2c1C=CC(O2)(C)C)C
Morus alba L.	Macranthoidin A_qt	C1[C@@H]2[C@](CCC1(C)C)(CC[C@@]1(C2=CC[C@@H]2[C@@]1(CC[C@H]1[C@@]2(CC[C@@H]([C@@]1(C)CO)O)C)C)C)C(=O)O
Morus alba L.	Moracin B	c1(c(cc2c(c1)cc(o2)c1cc(cc(c1)O)OC)OC)O
Morus alba L.	Moracin C	c1c(cc2c(c1)cc(o2)c1cc(c(c(c1)O)CC=C(C)C)O)O
Morus alba L.	Moracin D	c1c(cc2c(c1)cc(o2)c1cc2c(c(c1)O)C=CC(O2)(C)C)O
Morus alba L.	Moracin E	c1c(cc2c(c1)cc(o2)c1c2c(cc(c1)O)OC(C=C2)(C)C)O
Morus alba L.	Moracin F	COc1c(OC)cc2c(c1)oc(c2)c1cc(cc(c1)O)O
Morus alba L.	Moracin G	c12c(ccc3c1oc(c3)c1cc(cc(c1)O)O)OCC(=CC2)C
Morus alba L.	Moracin H	c12c(cc(c3c1oc(c3)c1cc(cc(c1)O)O)OC)OCC(=CC2)C
Morus alba L.	Morellic acid	C1(C=Cc2c(O1)c(c1c(c2O)C(=O)C2=C[C@H]3C(=O)[C@]4([C@]2(O1)[C@H](C(O4)(C)C)C3)C/C=C(\C(=O)O)/C)CC=C(C)C)(C)C
Morus alba L.	Morindon	Oc1c(c2c(cc1)C(=O)c1c(C2=O)ccc(c1O)C)O
Morus alba L.	Moscatin	c1cc2c(c(c1)O)c1c(OC)cc(cc1cc2)O
Morus alba L.	Mulberrofuran B	CC(=CCC/C(=C/Cc1c2c(c(cc1)OC)cc(o2)c1cc(cc(c1)O)O)/C)C
Morus alba L.	Paeonolide	c1c(ccc(c1O[C@H]1[C@@H]([C@H]([C@@H]([C@H](O1)CO[C@H]1[C@@H]([C@H]([C@H](CO1)O)O)O)O)O)O)C(=O)C)OC
Morus alba L.	beta-Sitosterol-3-O-beta-D-xylopyranoside	C1[C@@H](CC2=CC[C@@H]3[C@@H]([C@]2(C1)C)CC[C@]1([C@H]3CC[C@@H]1[C@@H](CC[C@@H](C(C)C)CC)C)C)O[C@@H]1OC[C@H]([C@@H]([C@H]1O)O)O
Morus alba L.	3,4-Dihydroxydihydgaroaroiuran	[C@H]1([C@]([C@@]23[C@@](CC1)(CC[C@@H](C2)C(C3)(C)C)C)(O)C)O
Morus alba L.	gynesine	C1(=CN(=CC=C1)C)C(=O)O
Morus alba L.	Chlorogenic acid	C1[C@](O)(C(=O)O)[C@](C)([C@H](O)[C@H]1O)OC(=O)/C=C/c1ccc(c(c1)O)O
Morus alba L.	α－ionone	c1ccc2c(c1)c(cc(=O)o2)O
Morus alba L.	Inositol	[C@H]1([C@@H]([C@H]([C@@H]([C@H]([C@H]1O)O)O)O)O)O
Morus alba L.	7-Hydroxycoumarin	C1(=C)C=Cc2c(O1)cc(cc2)O
Morus alba L.	(2R)-2-[[4-[[(6S)-2-amino-5-formyl-4-keto-1,6,7,8-tetrahydropteridin-6-yl]methylamino]benzoyl]amino]glutaric acid	n1c2c(c(=O)[nH]c1N)N([C@H](CN2)CNc1ccc(cc1)C(=O)N[C@@H](C(=O)O)CCC(=O)O)C=O
Morus alba L.	Fuseloel	CC(C)CCO
Morus alba L.	4-Prenylresveratrol	c1(cc(cc(c1CC=C(C)C)O)/C=C\c1ccc(cc1)O)O
Morus alba L.	5-Hydroxycoumarin	c1ccc2c(c1O)ccc(=O)o2
Morus alba L.	6-Hydroxycoumarin	c1(ccc2c(c1)ccc(=O)o2)O
Morus alba L.	7alpha,21S,25-Trihydroxy-3beta-acetoxy-21S,23R-epoxy-9(11)-en-dammarane	C1[C@@H](C([C@@H]2[C@](C1)(C1=CC[C@H]3[C@]([C@@]1([C@@H](C2)O)C)(CC[C@@H]3[C@H]1C[C@@H](O[C@@H]1O)CC(C)(C)O)C)C)(C)C)OC(=O)C
Morus alba L.	Inokosterone	O[C@@]12[C@@]([C@H](CC2)[C@@](O)([C@H](O)CC[C@H](CO)C)C)(CC[C@@H]2[C@@]3([C@@H](C[C@@H](O)[C@@H](O)C3)C(=O)C=C12)C)C
Trichosanthes kirilowii Maxim.	gamma-aminobutyric acid	C(=O)(CCCN)O
Trichosanthes kirilowii Maxim.	cucurbitacin b	O[C@H]1[C@@H]([C@@]2([C@]([C@H]3[C@]([C@H]4C(=CC3)C(C(=O)[C@@H](O)C4)(C)C)(C(=O)C2)C)(C1)C)C)[C@](O)(C)C(=O)/C=C/C(OC(=O)C)(C)C
Trichosanthes kirilowii Maxim.	Elatericin A	C1(=O)[C@H](C[C@@H]2C(=CC[C@H]3[C@]4(C)C[C@H]([C@H]([C@@](C(=O)/C=C/C(C)(C)O)(C)O)[C@@]4(C)CC(=O)[C@@]23C)O)C1(C)C)O
Trichosanthes kirilowii Maxim.	CIR	C(=O)([C@@H](N)CCCNC(=O)N)O
Trichosanthes kirilowii Maxim.	Spinasterol	C12=CC[C@@H]3[C@@]([C@H]2CC[C@]2([C@H]1CC[C@@H]2[C@@H](/C=C/[C@H](C(C)C)CC)C)C)(CC[C@@H](C3)O)C
Trichosanthes kirilowii Maxim.	(2R,3R,4S,5S,6R)-2-[[(3S,5S,9R,10S,13R,14R,17R)-17-[(E,2R,5S)-5-ethyl-6-methylhept-3-en-2-yl]-10,13-dimethyl-2,3,4,5,6,9,11,12,14,15,16,17-dodecahydro-1H-cyclopenta[a]phenanthren-3-yl]oxy]-6-(hydroxymethyl)oxane-3,4,5-triol	C1[C@@H](C[C@H]2[C@](C1)([C@@H]1C(=CC2)[C@H]2[C@](CC1)([C@H](CC2)[C@@H](/C=C/[C@H](C(C)C)CC)C)C)C)O[C@@H]1O[C@@H]([C@H]([C@@H]([C@H]1O)O)O)CO
Trichosanthes kirilowii Maxim.	GUP	C([C@H]1O[C@H]([C@H]([C@H]([C@@H]1O)O)O)O)O
Trichosanthes kirilowii Maxim.	DIHYDROCUCURBITACIN B	[C@H]12C(=CC[C@@H]3[C@]2(C(=O)C[C@]2([C@]3(C[C@H]([C@@H]2[C@@](C(=O)CCC(OC(=O)C)(C)C)(C)O)O)C)C)C)C(C(=O)[C@H](C1)O)(C)C
Trichosanthes kirilowii Maxim.	Schottenol	O[C@@H]1C[C@H]2[C@@]([C@@H]3C(=CC2)[C@H]2[C@@]([C@H](CC2)[C@@H](CC[C@H](C(C)C)CC)C)(CC3)C)(CC1)C
Trichosanthes kirilowii Maxim.	Bryonolic acid	O[C@@H]1C([C@H]2[C@@](C3=C([C@@]4([C@]([C@H]5[C@@](CC4)(CC[C@@](C5)(C)C(=O)O)C)(CC3)C)C)CC2)(CC1)C)(C)C
Trichosanthes kirilowii Maxim.	delta7-Stigmastenol-3-O-beta-D-glucoside	C1[C@@H](C[C@H]2[C@](C1)([C@@H]1C(=CC2)[C@H]2[C@](CC1)([C@H](CC2)[C@H](C)CC[C@@H](C(C)C)CC)C)C)O[C@@H]1O[C@@H]([C@H]([C@@H]([C@H]1O)O)O)CO
Trichosanthes kirilowii Maxim.	poriferast-7-en-3beta-ol	C1[C@@H](C[C@H]2[C@](C1)([C@@H]1C(=CC2)[C@H]2[C@](CC1)([C@H](CC2)[C@H](C)CC[C@@H](C(C)C)CC)C)C)O
Trichosanthes kirilowii Maxim.	(R)-ornithine	OC(=O)[C@H](N)CCCN
Trichosanthes kirilowii Maxim.	Schottenol glucoside	O([C@@H]1C[C@H]2[C@@]([C@@H]3C(=CC2)[C@H]2[C@@]([C@H](CC2)[C@@H](CC[C@H](C(C)C)CC)C)(CC3)C)(CC1)C)[C@@H]1O[C@@H]([C@@H](O)[C@H](O)[C@H]1O)CO
Trichosanthes kirilowii Maxim.	2-Hydroxymethylserine	C(=O)(C(N)(CO)CO)O
Polygonatum odoratum (Mill.) Druce	palmitic acid	C(=O)(CCCCCCCCCCCCCCC)O
Polygonatum odoratum (Mill.) Druce	Nonanal	C(CCCC=O)CCCC
Polygonatum odoratum (Mill.) Druce	lauric acid	C(=O)(CCCCCCCCCCC)O
Polygonatum odoratum (Mill.) Druce	n-coumaroyltyramine	c1c(ccc(c1)/C=C/C(=O)NCCc1ccc(cc1)O)O
Polygonatum odoratum (Mill.) Druce	CHEBI:39932	C=C[C@@H](CCCCC)O
Polygonatum odoratum (Mill.) Druce	(Z)-3-(4-hydroxy-3-methoxy-phenyl)-N-[2-(4-hydroxyphenyl)ethyl]acrylamide	C(=O)(/C=C\c1cc(c(cc1)O)OC)NCCc1ccc(cc1)O
Polygonatum odoratum (Mill.) Druce	hexanal	C(CCC)CC=O
Polygonatum odoratum (Mill.) Druce	PENTYLFURAN	c1(ccco1)CCCCC
Polygonatum odoratum (Mill.) Druce	(S)-camphor	[C@@]12(C([C@H](CC1=O)CC2)(C)C)C
Polygonatum odoratum (Mill.) Druce	2-heptanone	C(CCCC)C(=O)C
Polygonatum odoratum (Mill.) Druce	HMF	o1c(ccc1CO)C=O
Polygonatum odoratum (Mill.) Druce	Linoleic	C(=O)(CCCCCCC/C=C/C/C=C/CCCCC)O
Polygonatum odoratum (Mill.) Druce	Cedrol	C1C[C@H]([C@@]23CC[C@]([C@@H](C([C@H]12)(C)C)C3)(O)C)C
Polygonatum odoratum (Mill.) Druce	7-TETRADECENE	CCCCCC/C=C/CCCCCC
Polygonatum odoratum (Mill.) Druce	oleic acid	C(=O)(CCCCCCC/C=C/CCCCCCCC)O
Polygonatum odoratum (Mill.) Druce	PENTADECYLIC ACID	C(=O)(CCCCCCCCCCCCCC)O
Polygonatum odoratum (Mill.) Druce	zoomaric acid	OC(=O)CCCCCCC/C=C\CCCCCC
Polygonatum odoratum (Mill.) Druce	Hexenal	O=C/C=C/CCC
Polygonatum odoratum (Mill.) Druce	[(1S)-endo]-(-)-Borneol	[C@]12(CC[C@@H](C[C@H]1O)C2(C)C)C
Polygonatum odoratum (Mill.) Druce	Yamogenin	[C@@]12([C@H]([C@H]3[C@@H]([C@@]4(C(=CC3)C[C@H](CC4)O)C)CC2)C[C@H]2[C@@H]1[C@@H]([C@@]1(O2)OC[C@H](CC1)C)C)C
Polygonatum odoratum (Mill.) Druce	glucuronic acid	O1[C@@H]([C@@H](O)[C@H](O)[C@@H](O)[C@@H]1O)C(=O)O
Polygonatum odoratum (Mill.) Druce	Octadiene	C(/C=C/C=C)CCC
Polygonatum odoratum (Mill.) Druce	ophipogonin D_qt	O[C@H]1CC[C@]2(C(=CC[C@@H]3[C@@H]2CC[C@]2([C@@H]3C[C@H]3[C@@H]2[C@@H]([C@@]2(O3)OC[C@@H](CC2)C)C)C)C1)C
Polygonatum odoratum (Mill.) Druce	4-[(1R,3aS,4R,6aS)-4-(4-hydroxy-3,5-dimethoxyphenyl)-1,3,3a,4,6,6a-hexahydrofuro[4,3-c]furan-1-yl]-2,6-dimethoxyphenol	c1(c(c(cc(c1)[C@@H]1OC[C@@H]2[C@H]1CO[C@H]2c1cc(c(c(c1)OC)O)OC)OC)O)OC
Polygonatum odoratum (Mill.) Druce	Hexyl formate	C(CCCC)COC=O
Polygonatum odoratum (Mill.) Druce	liriodendrin_qt	O1[C@@H]([C@H]2[C@H]([C@@H](OC2)c2cc(OC)c(O)c(OC)c2)C1)c1cc(OC)c(O)c(OC)c1
Polygonatum odoratum (Mill.) Druce	Vinyl amyl ketone	C(=O)(CCCCC)C=C
Polygonatum odoratum (Mill.) Druce	7'-n-butanol-N-trans-feruloyloctopamine	C(=C\c1cc(c(cc1)O)OC)\C(=O)NC[C@H](c1ccc(cc1)O)OCCCC
Polygonatum odoratum (Mill.) Druce	()-alpha-Funebrene	[C@@H]1(C)CC[C@H]2C(C)(C)[C@@H]3C[C@]12CC=C3C
Polygonatum odoratum (Mill.) Druce	Azetidinecarboxylic acid	C1CN[C@@H]1C(=O)O
Polygonatum odoratum (Mill.) Druce	Convallasaponin A	C1[C@@H](C[C@@]2([C@@]([C@@H]1O)([C@@H]1[C@@H](CC2)[C@@H]2[C@@](CC1)([C@@H]1[C@H](C2)O[C@]2([C@H]1C)OC[C@@H](CC2)C)C)C)O)O[C@@H]1OC[C@@H]([C@@H]([C@H]1O)O)O
Polygonatum odoratum (Mill.) Druce	Convallasaponin A_qt	O[C@H]1C[C@@H](O)[C@@]2([C@@](O)(C1)CC[C@H]1[C@@H]2CC[C@@]2([C@@H]1C[C@H]1[C@@H]2[C@@H]([C@]2(OC[C@H](C)CC2)O1)C)C)C
Polygonatum odoratum (Mill.) Druce	3-o-beta-d-glucopyranosyl-(1-2)-[beta-d-xylopyranosyl-(1-3)]-beta-d-glucopyranosyl-(1-4)-galactopyranosyl-25(S)-spirost-5(6)-en-3beta-ol	[C@@]12(C(=CC[C@@H]3[C@@H]1CC[C@]1([C@@H]3C[C@H]3[C@@H]1[C@@H]([C@@]1(O3)OC[C@H](CC1)C)C)C)C[C@@H](CC2)O[C@H]1[C@@H]([C@H]([C@H]([C@H](O1)CO)O[C@@H]1[C@@H]([C@H]([C@@H]([C@H](O1)CO)O)O[C@H]1[C@@H]([C@H]([C@@H](CO1)O)O)O)O[C@H]1[C@@H]([C@H]([C@@H]([C@H](O1)CO)O)O)O)O)O)C
Polygonatum odoratum (Mill.) Druce	3-o-beta-d-glucopyranosyl-(1-2)-[beta-d-xylopyranosyl-(1-3)]-beta-d-glucopyranosyl-(1-4)-galactopyranosyl-25(S)-spirost-5(6)-en-3beta-ol_qt	[C@@]12(C(=CC[C@@H]3[C@@H]1CC[C@]1([C@@H]3C[C@H]3[C@@H]1[C@@H]([C@@]1(O3)OC[C@H](CC1)C)C)C)C[C@@H](CC2)O)C
Polygonatum odoratum (Mill.) Druce	3-o-beta-d-glucopyranosyl-(1-2)-[beta-d-xylopyranosyl-(1-3)]-beta-d-glucopyranosyl-(1-4)-galactopyranosyl-25(S)-spirost-5(6)-en-3beta,14alpho-diol	[C@@]12(C(=CC[C@@H]3[C@@H]1CC[C@]1([C@@]3(C[C@H]3[C@@H]1[C@@H]([C@@]1(O3)OC[C@H](CC1)C)C)O)C)C[C@@H](CC2)O[C@H]1[C@@H]([C@H]([C@H]([C@H](O1)CO)O[C@@H]1[C@@H]([C@H]([C@@H]([C@H](O1)CO)O)O[C@H]1[C@@H]([C@H]([C@@H](CO1)O)O)O)O[C@H]1[C@@H]([C@H]([C@@H]([C@H](O1)CO)O)O)O)O)O)C
Polygonatum odoratum (Mill.) Druce	3-o-beta-d-glucopyranosyl-(1-2)-[beta-d-xylopyranosyl-(1-3)]-beta-d-glucopyranosyl-(1-4)-galactopyranosyl-25(S)-spirost-5(6)-en-3beta,14alpho-diol_qt	[C@@]12(C(=CC[C@@H]3[C@@H]1CC[C@]1([C@@]3(C[C@H]3[C@@H]1[C@@H]([C@@]1(O3)OC[C@H](CC1)C)C)O)C)C[C@@H](CC2)O)C
Polygonatum odoratum (Mill.) Druce	25(R)spirost-5-en-3beta-ol-3-o-beta-d-glucopyranosyl-(1-2)-[beta-d-xylylpyranylosyl-(1-3)]-beta-d-glucopyranosyl-(1-4)-beta-d-galactopyranose	[C@@]12(C(=CC[C@@H]3[C@@H]1CC[C@]1([C@@]3(C[C@H]3[C@@H]1[C@@H]([C@@]1(O3)OC[C@@H](CC1)C)C)O)C)C[C@H](CC2)O[C@H]1[C@@H]([C@H]([C@H]([C@H](O1)CO)O[C@H]1[C@@H]([C@H]([C@@H]([C@H](O1)CO)O)O[C@H]1[C@@H]([C@H]([C@@H](CO1)O)O)O)O[C@H]1[C@@H]([C@H]([C@@H]([C@H](O1)CO)O)O)O)O)O)C
Polygonatum odoratum (Mill.) Druce	25(R)spirost-5-en-3beta-ol-3-o-beta-d-glucopyranosyl-(1-2)-[beta-d-xylylpyranylosyl-(1-3)]-beta-d-glucopyranosyl-(1-4)-beta-d-galactopyranose_qt	[C@@]12(C(=CC[C@@H]3[C@@H]1CC[C@]1([C@@]3(C[C@H]3[C@@H]1[C@@H]([C@@]1(O3)OC[C@@H](CC1)C)C)O)C)C[C@H](CC2)O)C
Polygonatum odoratum (Mill.) Druce	25(S and R)-spirost-5-en-3beta,14alpho-diol	[C@@]12(C(=CC[C@@H]3[C@@H]1CC[C@]1([C@@]3(C[C@H]3[C@@H]1[C@@H]([C@@]1(O3)OC[C@@H](CC1)C)C)O)C)C[C@@H](CC2)O)C
Polygonatum odoratum (Mill.) Druce	25(R,S)spirost-5-en-3beta-ol-3-o-beta-d-glucopyranosyl-(1-2)-[beta-d-xylylpyranylosyl-(1-3)]-beta-d-glucopyranosyl-(1-4)-beta-d-galactopyranose	[C@@]12(C(=CC[C@@H]3[C@@H]1CC[C@]1([C@@H]3C[C@H]3[C@@H]1[C@@H]([C@@]1(O3)OC[C@@H](CC1)C)C)C)C[C@H](CC2)O[C@H]1[C@@H]([C@H]([C@H]([C@H](O1)CO)O[C@H]1[C@@H]([C@H]([C@@H]([C@H](O1)CO)O)O[C@H]1[C@@H]([C@H]([C@@H](CO1)O)O)O)O[C@H]1[C@@H]([C@H]([C@@H]([C@H](O1)CO)O)O)O)O)O)C
Polygonatum odoratum (Mill.) Druce	25(R,S)spirost-5-ene-3beta,14alpha-diol-3-o-beta-d-glucopyranosyl-(1-2)-[beta-d-glucopyranosyl-(1-3)]-beta-d-glucopyranosyl-(1-4)-beta-d-galactopyranose	[C@@]12(C(=CC[C@@H]3[C@@H]1CC[C@]1([C@@]3(C[C@H]3[C@@H]1[C@@H]([C@@]1(O3)OC[C@@H](CC1)C)C)O)C)C[C@@H](CC2)O[C@H]1[C@@H]([C@H]([C@H]([C@H](O1)CO)O[C@@H]1[C@@H]([C@H]([C@@H]([C@H](O1)CO)O)O[C@H]1[C@@H]([C@H]([C@@H]([C@H](O1)CO)O)O)O)O[C@H]1[C@@H]([C@H]([C@@H]([C@H](O1)CO)O)O)O)O)O)C
Polygonatum odoratum (Mill.) Druce	25(R,S)spirost-5-ene-3beta,14alpha-diol-3-o-beta-d-glucopyranosyl-(1-2)-[beta-d-xylylpyranylosyl-(1-3)]-beta-d-glucopyranosyl-(1-4)-beta-d-galactopyranose	[C@@]12(C(=CC[C@@H]3[C@@H]1CC[C@]1([C@@H]3C[C@H]3[C@@H]1[C@@H]([C@@]1(O3)OC[C@@H](CC1)C)C)C)C[C@@H](CC2)O[C@H]1[C@@H]([C@H]([C@H]([C@H](O1)CO)O[C@@H]1[C@@H]([C@H]([C@@H]([C@H](O1)CO)O)O[C@H]1[C@@H]([C@H]([C@@H]([C@H](O1)CO)O)O)O)O[C@H]1[C@@H]([C@H]([C@@H]([C@H](O1)CO)O)O)O)O)O)C
Polygonatum odoratum (Mill.) Druce	STOCK1N-66370	[C@@]12(C(=CC[C@@H]3[C@@H]1CC[C@]1([C@@H]3C[C@H]3[C@@H]1[C@@H]([C@@]1(O3)OC[C@@H](CC1)C)C)C)C[C@@H](CC2)O)C
Polygonatum odoratum (Mill.) Druce	4',5,7-trihydroxy-6-methyl-8-methoxy-homoisoflavanone	O1C[C@H](C(=O)c2c1c(c(c(c2O)C)O)OC)Cc1ccc(cc1)O
Polygonatum odoratum (Mill.) Druce	4',5,7-trihydroxy-6,8-dimethyl-homoisoflavanone	O1C[C@H](C(=O)c2c1c(c(c(c2O)C)O)C)Cc1ccc(cc1)O
Polygonatum odoratum (Mill.) Druce	(3beta,14alpha)-3-o-beta-d-glucopyranosyl-(1-2)-[beta-d-xylopyranosyl-(1-3)]-beta-d-glucopyranosyl(1-4)-beta-d-galacopyranosyl-14-hydroxy-(25S)-spirost-5-ene	C1[C@H]2[C@H]([C@]3([C@](C1)([C@@H]1[C@H](C3)O[C@]3([C@H]1C)OC[C@H](CC3)C)C)O)CC=C1[C@@]2(CC[C@@H](C1)O[C@H]1[C@@H]([C@@H]([C@@H]([C@H](O1)CO)O[C@H]1[C@@H]([C@H]([C@@H]([C@H](O1)CO)O)O[C@@H]1[C@@H]([C@@H]([C@@H](CO1)O)O)O)O[C@H]1[C@@H]([C@H]([C@@H]([C@H](O1)CO)O)O)O)O)O)C
Polygonatum odoratum (Mill.) Druce	polygosides A_qt	C1[C@H]2[C@H]([C@]3([C@](C1)([C@@H]1[C@H](C3)O[C@]3([C@H]1C)OC[C@H](CC3)C)C)O)CC=C1[C@@]2(CC[C@@H](C1)O)C
Polygonatum odoratum (Mill.) Druce	(3beta,14alpha)-3-o-beta-d-glucopyranosyl-(1-2)-[beta-d-xylopyranosyl-(1-3)]-beta-d-glucopyranosyl-(1-4)-beta-d-galacopyranosyl-yamogenin	C1[C@H]2[C@H]([C@H]3[C@](C1)([C@@H]1[C@H](C3)O[C@]3([C@H]1C)OC[C@H](CC3)C)C)CC=C1[C@@]2(CC[C@@H](C1)O[C@H]1[C@@H]([C@@H]([C@@H]([C@H](O1)CO)O[C@H]1[C@@H]([C@H]([C@@H]([C@H](O1)CO)O)O[C@@H]1[C@@H]([C@@H]([C@@H](CO1)O)O)O)O[C@H]1[C@@H]([C@H]([C@@H]([C@H](O1)CO)O)O)O)O)O)C
Polygonatum odoratum (Mill.) Druce	(22S)-sipirost-5-ene-1beta,3beta,16beta,22-tetrol-1-o-alpha-l-rhamnopyranosyl-16-o-beta-d-glucopyranoside	C1[C@@H]2[C@H]([C@@H]3[C@](C1)([C@H]([C@H](C3)O[C@H]1[C@@H]([C@H]([C@@H]([C@H](O1)CO)O)O)O)[C@H]([C@H](CCC(C)C)O)C)C)CC=C1[C@@]2([C@@H](C[C@@H](C1)O)O[C@H]1O[C@H]([C@@H]([C@H]([C@H]1O)O)O)C)C
Polygonatum odoratum (Mill.) Druce	(22S)-sipirost-5-ene-1beta,3beta,16beta,22-tetrol-1-o-alpha-l-rhamnopyranosyl-16-o-beta-d-glucopyranoside_qt	C1[C@@H]2[C@H]([C@@H]3[C@](C1)([C@H]([C@H](C3)O)[C@H]([C@H](CCC(C)C)O)C)C)CC=C1[C@@]2([C@@H](C[C@@H](C1)O)O)C
Polygonatum odoratum (Mill.) Druce	polyfuroside	[C@]12(C(=CC[C@@H]3[C@@H]1CC[C@@]1([C@@H]3C[C@H]3[C@@H]1[C@H]([C@@](O3)(O)CC[C@@H](CO[C@@H]1[C@H]([C@H]([C@@H]([C@H](O1)CO)O)O)O)C)C)C)C[C@@H](CC2)O[C@H]1O[C@H]([C@H]([C@H]([C@@H]1O)O)O[C@@H]1O[C@H]([C@H]([C@H]([C@@H]1O[C@@H]1[C@H]([C@H]([C@@H]([C@H](O1)CO)O)O)O)O[C@@H]1[C@H]([C@H]([C@@H]([C@H](O1)CO)O)O)O)O)CO)CO)C
Polygonatum odoratum (Mill.) Druce	polyfuroside_qt	[C@]12(C(=CC[C@@H]3[C@@H]1CC[C@@]1([C@@H]3C[C@H]3[C@@H]1[C@H]([C@@](O3)(O)CC[C@@H](CO)C)C)C)C[C@@H](CC2)O)C
Polygonatum odoratum (Mill.) Druce	polygosides A	C1[C@H]2[C@H]([C@]3([C@](C1)([C@@H]1[C@H](C3)O[C@]3([C@H]1C)OC[C@H](CC3)C)C)O)CC=C1[C@@]2(CC[C@@H](C1)O[C@H]1[C@@H]([C@@H]([C@@H]([C@H](O1)CO)O[C@H]1[C@@H]([C@H]([C@@H]([C@H](O1)CO)O)O)O[C@H]1[C@@H]([C@H]([C@@H]([C@H](O1)CO)O)O)O)O)O)C
Polygonatum odoratum (Mill.) Druce	polygosides B	C1[C@H]2[C@H]([C@]3([C@](C1)([C@@H]1[C@H](C3)O[C@]3([C@H]1C)OC[C@@H](CC3)C)C)O)CC=C1[C@@]2(CC[C@@H](C1)O[C@H]1[C@@H]([C@@H]([C@@H]([C@H](O1)CO)O[C@H]1[C@@H]([C@H]([C@@H]([C@H](O1)CO)O)O)O[C@H]1[C@@H]([C@H]([C@@H]([C@H](O1)CO)O)O)O)O)O)C
Polygonatum odoratum (Mill.) Druce	polygosides B_qt	C1[C@H]2[C@H]([C@]3([C@](C1)([C@@H]1[C@H](C3)O[C@]3([C@H]1C)OC[C@@H](CC3)C)C)O)CC=C1[C@@]2(CC[C@@H](C1)O)C
Polygonatum odoratum (Mill.) Druce	polygosides E	C1[C@H]2[C@H](C3=CC=C([C@]3(C1)C)[C@@H](C(=O)CC[C@@H](CO[C@H]1O[C@@H]([C@H]([C@H]([C@@H]1O)O)O)CO)C)C)CC=C1[C@@]2(CC[C@@H](C1)O[C@@H]1[C@@H]([C@H]([C@H]([C@@H](O1)CO)O[C@@H]1[C@@H]([C@H]([C@H]([C@@H](O1)CO)O)O[C@H]1[C@@H]([C@H]([C@@H](CO1)O)O)O)O[C@H]1[C@@H]([C@H]([C@H]([C@H](O1)CO)O)O)O)O)O)C
Polygonatum odoratum (Mill.) Druce	polygosides E_qt	C1[C@H]2[C@H](C3=CC=C([C@]3(C1)C)[C@@H](C(=O)CC[C@@H](CO)C)C)CC=C1[C@@]2(CC[C@@H](C1)O)C
Polygonatum odoratum (Mill.) Druce	polygosides D	C1[C@H]2[C@H](C3=CC=C([C@]3(C1)C)[C@@H](C(=O)CC[C@@H](CO[C@H]1O[C@@H]([C@H]([C@H]([C@@H]1O)O)O)CO)C)C)CC=C1[C@@]2(CC[C@@H](C1)O[C@@H]1[C@@H]([C@H]([C@H]([C@@H](O1)CO)O[C@@H]1[C@@H]([C@H]([C@H]([C@@H](O1)CO)O)O)O[C@H]1[C@@H]([C@H]([C@H]([C@H](O1)CO)O)O)O)O)O)C
Polygonatum odoratum (Mill.) Druce	2-Methylnonan-3-one	CC(C(=O)CCCCCC)C
Polygonatum odoratum (Mill.) Druce	4',5,7-trihydroxy-6-methyl-homoisoflavanone	c12c(C(=O)[C@H](CO1)Cc1ccc(cc1)O)c(c(c(c2)O)C)O
Polygonatum odoratum (Mill.) Druce	4'-methoxy-5,7-dihydroxy-6,8-dimethyl-homoisflavanone	c12c(C(=O)[C@H](CO1)Cc1ccc(cc1)OC)c(c(c(c2C)O)C)O
Polygonatum odoratum (Mill.) Druce	4-methyl-2-hexanone	[C@H](CC(=O)C)(CC)C
Glehnia littoralis (A.Gray) F.Schmidt ex Miq.	Scopoletol	c1(=O)ccc2c(o1)cc(c(c2)OC)O
Glehnia littoralis (A.Gray) F.Schmidt ex Miq.	quercetin	c1(cc(c2c(c1)oc(c(c2=O)O)c1ccc(c(c1)O)O)O)O
Glehnia littoralis (A.Gray) F.Schmidt ex Miq.	vanillic acid	c1(cc(c(cc1)O)OC)C(=O)O
Glehnia littoralis (A.Gray) F.Schmidt ex Miq.	EIC	C(C/C=C\C/C=C\CCCCC)CCCCCC(=O)O
Glehnia littoralis (A.Gray) F.Schmidt ex Miq.	caffeic acid	c1(cc(c(cc1)O)O)/C=C/C(=O)O
Glehnia littoralis (A.Gray) F.Schmidt ex Miq.	Syrigin	c1(c(cc(cc1OC)/C=C/CO)OC)O[C@@H]1O[C@@H]([C@H]([C@@H]([C@H]1O)O)O)CO
Glehnia littoralis (A.Gray) F.Schmidt ex Miq.	lupeol	[C@]12([C@@H]([C@@H]3[C@@](CC2)(CC[C@H]3C(=C)C)C)CC[C@H]2[C@]1(CC[C@@H]1[C@@]2(CC[C@@H](C1(C)C)O)C)C)C
Glehnia littoralis (A.Gray) F.Schmidt ex Miq.	Sitogluside	[C@H]12[C@H]3[C@@H]([C@@]4(C(=CC3)C[C@H](CC4)O[C@@H]3O[C@@H]([C@H]([C@@H]([C@H]3O)O)O)CO)C)CC[C@@]1([C@H](CC2)[C@@H](CC[C@H](C(C)C)CC)C)C
Glehnia littoralis (A.Gray) F.Schmidt ex Miq.	beta-sitosterol	[C@H]12[C@H]3[C@@H]([C@@]4(C(=CC3)C[C@H](CC4)O)C)CC[C@@]1([C@H](CC2)[C@@H](CC[C@H](C(C)C)CC)C)C
Glehnia littoralis (A.Gray) F.Schmidt ex Miq.	FER	c1(cc(c(cc1)O)OC)/C=C/C(=O)O
Glehnia littoralis (A.Gray) F.Schmidt ex Miq.	rutin	c1(c(c(=O)c2c(o1)cc(cc2O)O)O[C@@H]1O[C@H](CO[C@H]2[C@@H]([C@@H]([C@H]([C@@H](O2)C)O)O)O)[C@H]([C@@H]([C@H]1O)O)O)c1cc(c(cc1)O)O
Glehnia littoralis (A.Gray) F.Schmidt ex Miq.	coumarin	c1(=O)ccc2c(o1)cccc2
Glehnia littoralis (A.Gray) F.Schmidt ex Miq.	Hirsutrin	c1(c(c(=O)c2c(o1)cc(cc2O)O)O[C@H]1[C@H](O)[C@@H](O)[C@H](O)[C@H](O1)CO)c1cc(c(cc1)O)O
Glehnia littoralis (A.Gray) F.Schmidt ex Miq.	Stigmasterol	[C@@H]1(CC[C@]2(C(=CC[C@H]3[C@@H]4CC[C@H]([C@@H](/C=C/[C@@H](CC)C(C)C)C)[C@@]4(C)CC[C@H]23)C1)C)O
Glehnia littoralis (A.Gray) F.Schmidt ex Miq.	Trochol	O[C@@H]1C([C@H]2[C@@]([C@@H]3[C@]([C@]4([C@@H]([C@@H]5[C@@](CC4)(CC[C@H]5C(=C)C)CO)CC3)C)(CC2)C)(CC1)C)(C)C
Glehnia littoralis (A.Gray) F.Schmidt ex Miq.	salicylic acid	C(=O)(c1c(O)cccc1)O
Glehnia littoralis (A.Gray) F.Schmidt ex Miq.	Secoisolariciresinol	OC[C@@H]([C@@H](Cc1cc(OC)c(O)cc1)CO)Cc1cc(OC)c(O)cc1
Glehnia littoralis (A.Gray) F.Schmidt ex Miq.	Alloisoimperatorin	c1(=O)ccc2c(o1)c(c1c(c2O)cco1)CC=C(C)C
Glehnia littoralis (A.Gray) F.Schmidt ex Miq.	Falcarindiol	O[C@@H](/C=C\CCCCCCC)C#CC#C[C@H](O)C=C
Glehnia littoralis (A.Gray) F.Schmidt ex Miq.	Ammidin	O(c1c2occc2cc2c1oc(=O)cc2)CC=C(C)C
Glehnia littoralis (A.Gray) F.Schmidt ex Miq.	isoimperatorin	O(c1c2c(occ2)cc2oc(=O)ccc12)CC=C(C)C
Glehnia littoralis (A.Gray) F.Schmidt ex Miq.	lecithin	[C@H](CO[P@@](=O)(OCCN(C)(C)C)O)(COC(=O)CCCCCCCCCCCCCCC)OC(=O)CCCCCCC/C=C\C/C=C\CCCCC
Glehnia littoralis (A.Gray) F.Schmidt ex Miq.	Marmesin	O1[C@H](C(O)(C)C)Cc2c1cc1oc(=O)ccc1c2
Glehnia littoralis (A.Gray) F.Schmidt ex Miq.	Majudin	o1c2c(c(OC)c3c(oc(=O)cc3)c2)cc1
Glehnia littoralis (A.Gray) F.Schmidt ex Miq.	Ammijin	O(C([C@H]1Oc2c(C1)cc1c(oc(=O)cc1)c2)(C)C)[C@@H]1O[C@@H]([C@@H](O)[C@H](O)[C@H]1O)CO
Glehnia littoralis (A.Gray) F.Schmidt ex Miq.	n-butyl-β-D-fructoufranoside	O1[C@@](OCCCC)([C@@H](O)[C@H](O)[C@H]1CO)CO
Glehnia littoralis (A.Gray) F.Schmidt ex Miq.	Nootkatin	Oc1c(=O)cc(C(C)C)c(CC=C(C)C)cc1
Glehnia littoralis (A.Gray) F.Schmidt ex Miq.	panaxynol	O[C@@H](C#CC#CC/C=C\CCCCCCC)C=C
Glehnia littoralis (A.Gray) F.Schmidt ex Miq.	psoralen	o1c2c(cc3c(oc(=O)cc3)c2)cc1
Glehnia littoralis (A.Gray) F.Schmidt ex Miq.	Bergaptin	O(c1c2c(occ2)cc2oc(=O)ccc12)C/C=C(/CCC=C(C)C)\C
Glehnia littoralis (A.Gray) F.Schmidt ex Miq.	Sinapyl alcohol	Oc1c(OC)cc(cc1OC)/C=C/CO
Glehnia littoralis (A.Gray) F.Schmidt ex Miq.	Uvadex	o1c2c(cc3c(oc(=O)cc3)c2OC)cc1
Glehnia littoralis (A.Gray) F.Schmidt ex Miq.	Xanthotoxol	o1c2c(cc3c(oc(=O)cc3)c2O)cc1
Glehnia littoralis (A.Gray) F.Schmidt ex Miq.	Heriguard	O([C@@H]1C[C@@](O)(C[C@@H](O)[C@H]1O)C(=O)O)C(=O)/C=C/c1cc(O)c(O)cc1
Glehnia littoralis (A.Gray) F.Schmidt ex Miq.	Cnidilin	c1(=O)ccc2c(o1)c(c1c(c2OCC=C(C)C)cco1)OC
Lablab purpureus subsp. purpureus	Arachic acid	C(CCCCCCCCCCCC)CCCCCCC(=O)O
Lablab purpureus subsp. purpureus	palmitic acid	C(=O)(CCCCCCCCCCCCCCC)O
Lablab purpureus subsp. purpureus	EIC	C(C/C=C\C/C=C\CCCCC)CCCCCC(=O)O
Lablab purpureus subsp. purpureus	Docosanoate	C(=O)(CCCCCCCCCCCCCCCCCCCCC)O
Lablab purpureus subsp. purpureus	nicotinic acid	C(=O)(c1cccnc1)O
Lablab purpureus subsp. purpureus	oleic acid	C(C/C=C\CCCCCCCC)CCCCCC(=O)O
Lablab purpureus subsp. purpureus	Stachyose	[C@]1(O[C@H]2O[C@H](CO[C@H]3O[C@H](CO[C@H]4O[C@@H]([C@@H]([C@@H]([C@H]4O)O)O)CO)[C@@H]([C@@H]([C@H]3O)O)O)[C@H]([C@@H]([C@H]2O)O)O)(O[C@@H]([C@H]([C@@H]1O)O)CO)CO
Lablab purpureus subsp. purpureus	raffinose	OC[C@H]1O[C@H](OC[C@H]2O[C@H](O[C@@]3(CO)[C@@H](O)[C@H](O)[C@@H](CO)O3)[C@H](O)[C@@H](O)[C@@H]2O)[C@H](O)[C@@H](O)[C@H]1O
Lablab purpureus subsp. purpureus	stearic acid	C(CCCCCCCCCCC)CCCCCC(=O)O
Lablab purpureus subsp. purpureus	oleic acid	C(=O)(CCCCCCC/C=C/CCCCCCCC)O
Lablab purpureus subsp. purpureus	beta-carotene	C1(CCCC(=C1/C=C/C(=C/C=C/C(=C/C=C/C=C(/C=C/C=C(/C=C/C1=C(CCCC1(C)C)C)\C)\C)/C)/C)C)(C)C
Lablab purpureus subsp. purpureus	CPI	[C@H]1(CCCCN1)C(=O)O
Lablab purpureus subsp. purpureus	gynesine	C1(=CN(=CC=C1)C)C(=O)O
Lablab purpureus subsp. purpureus	D-Homoproline	OC(=O)[C@@H]1NCCCC1
Glycyrrhiza uralensis Fisch. ex DC.	Arachic acid	C(CCCCCCCCCCCC)CCCCCCC(=O)O
Glycyrrhiza uralensis Fisch. ex DC.	Scopoletol	c1(=O)ccc2c(o1)cc(c(c2)OC)O
Glycyrrhiza uralensis Fisch. ex DC.	DIBP	c1(c(cccc1)C(=O)OCC(C)C)C(=O)OCC(C)C
Glycyrrhiza uralensis Fisch. ex DC.	quercetin	c1(cc(c2c(c1)oc(c(c2=O)O)c1ccc(c(c1)O)O)O)O
Glycyrrhiza uralensis Fisch. ex DC.	protocatechuic acid	C(=O)(c1cc(O)c(O)cc1)O
Glycyrrhiza uralensis Fisch. ex DC.	(L)-alpha-Terpineol	CC(C)(O)[C@@H]1CC=C(CC1)C
Glycyrrhiza uralensis Fisch. ex DC.	Mairin	[C@H]12[C@@](CC[C@@]3([C@@H]1CC[C@H]1[C@]3(CC[C@@H]3[C@@]1(CC[C@@H](C3(C)C)O)C)C)C)(CC[C@H]2C(=C)C)C(=O)O
Glycyrrhiza uralensis Fisch. ex DC.	Jaranol	c1(c(c(=O)c2c(o1)cc(cc2O)OC)OC)c1ccc(cc1)O
Glycyrrhiza uralensis Fisch. ex DC.	oleanolic acid	[C@@]12([C@]3(C(=CC[C@@H]1[C@@]1([C@@H](CC2)C([C@H](CC1)O)(C)C)C)[C@H]1[C@@](CC3)(CCC(C1)(C)C)C(=O)O)C)C
Glycyrrhiza uralensis Fisch. ex DC.	isorhamnetin	c1(c(c(=O)c2c(o1)cc(cc2O)O)O)c1cc(c(cc1)O)OC
Glycyrrhiza uralensis Fisch. ex DC.	sitosterol	[C@H]1(CC[C@]2(C(=CC[C@H]3[C@@H]4CC[C@H]([C@@H](CC[C@H](C(C)C)CC)C)[C@@]4(C)CC[C@H]23)C1)C)O
Glycyrrhiza uralensis Fisch. ex DC.	Ononin	c1c(c(=O)c2c(o1)cc(cc2)O[C@H]1[C@H](O)[C@@H](O)[C@H](O)[C@H](O1)CO)c1ccc(cc1)OC
Glycyrrhiza uralensis Fisch. ex DC.	formononetin	c1c(c(=O)c2c(o1)cc(cc2)O)c1ccc(cc1)OC
Glycyrrhiza uralensis Fisch. ex DC.	rutin	c1(c(c(=O)c2c(o1)cc(cc2O)O)O[C@@H]1O[C@H](CO[C@H]2[C@@H]([C@@H]([C@H]([C@@H](O2)C)O)O)O)[C@H]([C@@H]([C@H]1O)O)O)c1cc(c(cc1)O)O
Glycyrrhiza uralensis Fisch. ex DC.	Calycosin	c1(c2cc(c(cc2)OC)O)c(=O)c2c(oc1)cc(cc2)O
Glycyrrhiza uralensis Fisch. ex DC.	kaempferol	c1(c(c(=O)c2c(o1)cc(cc2O)O)O)c1ccc(cc1)O
Glycyrrhiza uralensis Fisch. ex DC.	Hirsutrin	c1(c(c(=O)c2c(o1)cc(cc2O)O)O[C@H]1[C@H](O)[C@@H](O)[C@H](O)[C@H](O1)CO)c1cc(c(cc1)O)O
Glycyrrhiza uralensis Fisch. ex DC.	8-Prenylwighteone	c1c(c(=O)c2c(o1)c(c(c(c2O)CC=C(C)C)O)CC=C(C)C)c1ccc(cc1)O
Glycyrrhiza uralensis Fisch. ex DC.	Castanin	c1c(c(=O)c2c(o1)cc(c(c2)OC)O)c1ccc(cc1)OC
Glycyrrhiza uralensis Fisch. ex DC.	anethole	c1(ccc(cc1)/C=C/C)OC
Glycyrrhiza uralensis Fisch. ex DC.	Prunetin	c1c(c(=O)c2c(o1)cc(cc2O)OC)c1ccc(cc1)O
Glycyrrhiza uralensis Fisch. ex DC.	licochalcone a	C(=O)(/C=C/c1c(cc(c(c1)C(C)(C=C)C)O)OC)c1ccc(cc1)O
Glycyrrhiza uralensis Fisch. ex DC.	Vestitol	C1[C@@H](Cc2c(O1)cc(cc2)O)c1c(cc(cc1)OC)O
Glycyrrhiza uralensis Fisch. ex DC.	ursolic acid	[C@@]12([C@H](C3=CC[C@H]4[C@]([C@@]3(CC1)C)(CC[C@@H]1[C@@]4(CC[C@@H](C1(C)C)O)C)C)[C@H]([C@@H](CC2)C)C)C(=O)O
Glycyrrhiza uralensis Fisch. ex DC.	Astragalin	c12c(oc(c(c1=O)O[C@@H]1O[C@@H]([C@H]([C@@H]([C@H]1O)O)O)CO)c1ccc(cc1)O)cc(cc2O)O
Glycyrrhiza uralensis Fisch. ex DC.	PENTYLFURAN	c1(ccco1)CCCCC
Glycyrrhiza uralensis Fisch. ex DC.	()-Menthol	[C@H]1([C@H](C[C@H](CC1)C)O)C(C)C
Glycyrrhiza uralensis Fisch. ex DC.	DBP	c1(c(C(=O)OCCCC)cccc1)C(=O)OCCCC
Glycyrrhiza uralensis Fisch. ex DC.	2-heptanone	C(CCCC)C(=O)C
Glycyrrhiza uralensis Fisch. ex DC.	WLN: VH6	C(CCC=O)CCC
Glycyrrhiza uralensis Fisch. ex DC.	o-xylene	c1cccc(c1C)C
Glycyrrhiza uralensis Fisch. ex DC.	m-xylene	c1ccc(cc1C)C
Glycyrrhiza uralensis Fisch. ex DC.	p-xylene	c1cc(ccc1C)C
Glycyrrhiza uralensis Fisch. ex DC.	Inermine	O1[C@@H]2[C@H](c3c1cc1OCOc1c3)COc1c2ccc(O)c1
Glycyrrhiza uralensis Fisch. ex DC.	Vicenin-2	O1[C@H]([C@H](O)[C@@H](O)[C@H](O)[C@H]1CO)c1c(O)c([C@@H]2O[C@@H]([C@@H](O)[C@H](O)[C@H]2O)CO)c(O)c2c1oc(cc2=O)c1ccc(O)cc1
Glycyrrhiza uralensis Fisch. ex DC.	α-cubebol	[C@@]1(CCC([C@@H]2C=C(CC[C@H]12)C)(C)C)(O)C
Glycyrrhiza uralensis Fisch. ex DC.	Morusin	O1c2c(C=CC1(C)C)c1c(c(c2)O)c(=O)c(c(o1)c1ccc(cc1O)O)CC=C(C)C
Glycyrrhiza uralensis Fisch. ex DC.	ICO	c12c([nH]cc1C(=O)O)cccc2
Glycyrrhiza uralensis Fisch. ex DC.	isoliquiritigenin	c1(C(=O)/C=C/c2ccc(cc2)O)c(cc(cc1)O)O
Glycyrrhiza uralensis Fisch. ex DC.	DFV	[C@H]1(CC(=O)c2c(O1)cc(cc2)O)c1ccc(cc1)O
Glycyrrhiza uralensis Fisch. ex DC.	Izoforon	C1(CC(=CC(=O)C1)C)(C)C
Glycyrrhiza uralensis Fisch. ex DC.	OCT	C(CCCC)CCC
Glycyrrhiza uralensis Fisch. ex DC.	ISOHEPTANE	CCCCC(C)C
Glycyrrhiza uralensis Fisch. ex DC.	Heptan	C(CCC)CCC
Glycyrrhiza uralensis Fisch. ex DC.	Glycyrol	C(=CCc1c(OC)c2c(cc1O)oc(=O)c1c2oc2c1ccc(c2)O)(C)C
Glycyrrhiza uralensis Fisch. ex DC.	21987_FLUKA	[C@@H]12[C@@H](C1(C)C)C[C@H](C=C2)C
Glycyrrhiza uralensis Fisch. ex DC.	Medicarpin	c1cc2c(cc1O)OC[C@@H]1[C@H]2Oc2c1ccc(c2)OC
Glycyrrhiza uralensis Fisch. ex DC.	EB	c1(ccccc1)CC
Glycyrrhiza uralensis Fisch. ex DC.	nicotiflorin	c1(c(c2ccc(cc2)O)oc2c(c1=O)c(cc(c2)O)O)O[C@@H]1O[C@@H]([C@H]([C@@H]([C@H]1O)O)O)CO[C@H]1[C@@H]([C@@H]([C@H]([C@@H](O1)C)O)O)O
Glycyrrhiza uralensis Fisch. ex DC.	Pinocembrin	c1c(c2c(cc1O)O[C@@H](CC2=O)c1ccccc1)O
Glycyrrhiza uralensis Fisch. ex DC.	butylated hydroxytoluene	c1(c(c(C(C)(C)C)cc(c1)C)O)C(C)(C)C
Glycyrrhiza uralensis Fisch. ex DC.	BuOH	C(CC)CO
Glycyrrhiza uralensis Fisch. ex DC.	Neouralenol	c1(cc2c(cc1O)oc(c(c2=O)O)c1c(CC=C(C)C)c(c(cc1)O)O)O
Glycyrrhiza uralensis Fisch. ex DC.	Lupiwighteone	c12c(=O)c(coc1c(c(cc2O)O)CC=C(C)C)c1ccc(cc1)O
Glycyrrhiza uralensis Fisch. ex DC.	7,4'-Dihydroxyflavone	Oc1ccc(cc1)c1oc2c(c(=O)c1)ccc(O)c2
Glycyrrhiza uralensis Fisch. ex DC.	Narcissoside	O1[C@@H]([C@@H](O)[C@H](O)[C@@H](O)[C@@H]1Oc1c(oc2c(c1=O)c(O)cc(O)c2)c1cc(OC)c(O)cc1)CO[C@@H]1O[C@H]([C@H](O)[C@@H](O)[C@H]1O)C
Glycyrrhiza uralensis Fisch. ex DC.	7-Methoxy-2-methyl isoflavone	c1c(ccc2c1oc(c(c2=O)c1ccccc1)C)OC
Glycyrrhiza uralensis Fisch. ex DC.	2-Caren-10-al	[C@@H]12C=C(CC[C@@H]1C2(C)C)C=O
Glycyrrhiza uralensis Fisch. ex DC.	naringenin	[C@H]1(CC(=O)c2c(cc(cc2O1)O)O)c1ccc(cc1)O
Glycyrrhiza uralensis Fisch. ex DC.	Yinyanghuo D	c1(cc(c2c(c1)oc(cc2=O)c1ccc(c(c1)CC=C(C)C)O)O)O
Glycyrrhiza uralensis Fisch. ex DC.	Methylheptane	C(C(C)C)CCCC
Glycyrrhiza uralensis Fisch. ex DC.	beta-Terpinene	C1(=CCC(=C)CC1)C(C)C
Glycyrrhiza uralensis Fisch. ex DC.	2',7-Dihydroxy-4'-methoxyisoflavan-7-O-β-d-glucopyranoside	O([C@H]1[C@H](O)[C@@H](O)[C@H](O)[C@H](O1)CO)c1ccc2c(c1)O[C@H]([C@@H]([C@H]2OC)c1ccccc1)O
Glycyrrhiza uralensis Fisch. ex DC.	(E)-1-butoxyhex-2-ene	C(/C=C/CCC)OCCCC
Glycyrrhiza uralensis Fisch. ex DC.	3-Hydroxyglabrol	c12O[C@@H]([C@H](C(=O)c1ccc(c2CC=C(C)C)O)O)c1cc(c(cc1)O)CC=C(C)C
Glycyrrhiza uralensis Fisch. ex DC.	18beta-glycyrrhetinic acid	O[C@@H]1C([C@H]2[C@@]([C@@H]3[C@]([C@]4(C(=CC3=O)[C@H]3[C@@](CC4)(CC[C@](C3)(C)C(=O)O)C)C)(CC2)C)(CC1)C)(C)C
Glycyrrhiza uralensis Fisch. ex DC.	(2S)-2-[4-hydroxy-3-(3-methylbut-2-enyl)phenyl]-8,8-dimethyl-2,3-dihydropyrano[2,3-f]chromen-4-one	O1[C@@H](CC(=O)c2c1c1c(OC(C=C1)(C)C)cc2)c1cc(c(O)cc1)CC=C(C)C
Glycyrrhiza uralensis Fisch. ex DC.	euchrenone	c1(ccc2c(c1CC=C(C)C)O[C@H](CC2=O)c1ccc(c(c1)/C=C\C)OC(C)C)O
Glycyrrhiza uralensis Fisch. ex DC.	glucuronic acid	O1[C@@H]([C@@H](O)[C@H](O)[C@@H](O)[C@@H]1O)C(=O)O
Glycyrrhiza uralensis Fisch. ex DC.	glyasperin B	Oc1c([C@@H]2COc3c(C2=O)c(O)c(c(c3)OC)CC=C(C)C)ccc(O)c1
Glycyrrhiza uralensis Fisch. ex DC.	glyasperin E	c1(c(cc2c(c1)oc(c(c2=O)c1ccccc1)Oc1ccc(cc1O)O)CC=C(C)C)OC
Glycyrrhiza uralensis Fisch. ex DC.	glyasperin F	O1C(C=Cc2c1c([C@@H]1COc3c(C1=O)c(O)cc(O)c3)ccc2O)(C)C
Glycyrrhiza uralensis Fisch. ex DC.	Glyasperin C	O1C[C@H](Cc2c1cc(O)c(c2OC)CC=C(C)C)c1c(O)cc(O)cc1
Glycyrrhiza uralensis Fisch. ex DC.	glyasperins D	O1C[C@@H](Cc2c1cc(OC)c(c2OC)CC=C(C)C)c1c(O)cc(O)cc1
Glycyrrhiza uralensis Fisch. ex DC.	glyasperins Z	O1C[C@@H](Cc2c1cc(cc2)O)c1c(O)c(c(OC)cc1)CC=C(C)C
Glycyrrhiza uralensis Fisch. ex DC.	Isotrifoliol	o1c2c(c3c1cc(O)cc3)c(=O)oc1c2c(OC)cc(O)c1
Glycyrrhiza uralensis Fisch. ex DC.	(E)-1-(2,4-dihydroxyphenyl)-3-(2,2-dimethylchromen-6-yl)prop-2-en-1-one	O1C(C=Cc2c1ccc(c2)/C=C/C(=O)c1c(O)cc(O)cc1)(C)C
Glycyrrhiza uralensis Fisch. ex DC.	(2R)-1-[2,4-dihydroxy-5-(3-methylbut-2-enyl)phenyl]-2-hydroxy-3-[4-hydroxy-3-(3-methylbut-2-enyl)phenyl]propan-1-one	O[C@H](Cc1cc(CC=C(C)C)c(O)cc1)C(=O)c1cc(CC=C(C)C)c(O)cc1O
Glycyrrhiza uralensis Fisch. ex DC.	kanzonols K	c1(c(c(c2c(c1)occ(c2=O)c1ccc(c(c1O)CC=C(C)C)O)O)CC=C(C)C)OC
Glycyrrhiza uralensis Fisch. ex DC.	kanzonols L	c1(c(c(c2c(c1CC=C(C)C)occ(c2=O)c1ccc(c(c1OC(C)C)C=C)O)O)CC=C(C)C)O
Glycyrrhiza uralensis Fisch. ex DC.	kanzonols T	c1(c(c(c2c(c1)occ(c2=O)c1ccc(c(c1O)CC=C(C)C)O)O)CCC(C)(C)O)O
Glycyrrhiza uralensis Fisch. ex DC.	kanzonols W	o1c2c(ccc3c2C=CC(O3)(C)C)cc(c1=O)c1c(O)cc(O)cc1
Glycyrrhiza uralensis Fisch. ex DC.	kanzonols X	c1(ccc2c(c1CC=C(C)C)OC[C@@H](C2)c1ccc(c(c1O)CC=C(C)C)O)O
Glycyrrhiza uralensis Fisch. ex DC.	(E)-1-(2,4-dihydroxyphenyl)-3-[4-hydroxy-3-(3-methylbut-2-enyl)phenyl]prop-2-en-1-one	Oc1c(CC=C(C)C)cc(cc1)/C=C/C(=O)c1c(O)cc(O)cc1
Glycyrrhiza uralensis Fisch. ex DC.	licoagropin	c1(ccc2c(c1CC=C(C)C)OC[C@@H]1[C@H]2Oc2c1ccc(c2)C)C
Glycyrrhiza uralensis Fisch. ex DC.	(2S)-6-(2,4-dihydroxyphenyl)-2-(2-hydroxypropan-2-yl)-4-methoxy-2,3-dihydrofuro[3,2-g]chromen-7-one	O1[C@H](C(O)(C)C)Cc2c1cc1oc(=O)c(cc1c2OC)c1c(O)cc(O)cc1
Glycyrrhiza uralensis Fisch. ex DC.	glyinflanin A	Oc1c(CC=C(C)C)cc(c(O)c1)C(=O)/C=C(\O)/c1cc(CC=C(C)C)c(O)cc1
Glycyrrhiza uralensis Fisch. ex DC.	Semilicoisoflavone B	c12c(cc(cc1O)O)occ(c2=O)c1cc(c2c(c1)C=CC(O2)(C)C)O
Glycyrrhiza uralensis Fisch. ex DC.	Glepidotin A	c1(cc(c2c(c1CC=C(C)C)oc(c(c2=O)O)c1ccccc1)O)O
Glycyrrhiza uralensis Fisch. ex DC.	Glepidotin B	O1[C@@H]([C@@H](O)C(=O)c2c1c(CC=C(C)C)c(O)cc2O)c1ccccc1
Glycyrrhiza uralensis Fisch. ex DC.	Octadiene	C(/C=C/C=C)CCC
Glycyrrhiza uralensis Fisch. ex DC.	(E)-1-[2,4-dihydroxy-3-(3-methylbut-2-enyl)phenyl]-3-[4-hydroxy-3-(3-methylbut-2-enyl)phenyl]prop-2-en-1-one	Oc1c(CC=C(C)C)cc(cc1)/C=C/C(=O)c1c(O)c(c(O)cc1)CC=C(C)C
Glycyrrhiza uralensis Fisch. ex DC.	WLN: 4OVR	c1c(cccc1)C(=O)OCCCC
Glycyrrhiza uralensis Fisch. ex DC.	Phaseolinisoflavan	O1C[C@H](Cc2c1cc(O)cc2)c1c(O)c2c(OC(C=C2)(C)C)cc1
Glycyrrhiza uralensis Fisch. ex DC.	3-(2-hydroxy-4-methoxyphenyl)-2H-chromen-7-ol	c1(ccc2c(c1)OCC(=C2)c1ccc(cc1O)OC)O
Glycyrrhiza uralensis Fisch. ex DC.	Glypallichalcone	O(c1c(/C=C/C(=O)c2ccc(OC)cc2)ccc(O)c1)C
Glycyrrhiza uralensis Fisch. ex DC.	echinatin	c1(c(cc(cc1)O)OC)/C=C\C(=O)c1ccc(cc1)O
Glycyrrhiza uralensis Fisch. ex DC.	Karenzu DK2	c1cccc(c1)C(=O)CC(=O)c1ccccc1
Glycyrrhiza uralensis Fisch. ex DC.	8-(6-hydroxy-2-benzofuranyl)-2,2-dimethyl-5-chromenol	c1(ccc2c(c1)oc(c2)c1c2c(c(cc1)O)C=CC(O2)(C)C)O
Glycyrrhiza uralensis Fisch. ex DC.	(1S,2S)-1,2-dimethylcyclopentane	[C@H]1([C@H](CCC1)C)C
Glycyrrhiza uralensis Fisch. ex DC.	Liconeolignan	c12c(cc(c(c1)OC)OC)c(c(o2)c1cc(c(cc1)O)CC=C(C)C)O
Glycyrrhiza uralensis Fisch. ex DC.	Licochalcone B	C(=C\c1c(c(c(cc1)O)O)OC)/C(=O)c1ccc(cc1)O
Glycyrrhiza uralensis Fisch. ex DC.	licochalcone C	C(=O)(/C=C\c1c(c(c(cc1)O)CC=C(C)C)OC)c1ccc(cc1)O
Glycyrrhiza uralensis Fisch. ex DC.	licochalconeD	C(=O)(/C=C\c1c(c(c(cc1)O)O)OC)c1cc(c(cc1)O)CC=C(C)C
Glycyrrhiza uralensis Fisch. ex DC.	glabrol	c12O[C@H](CC(=O)c1ccc(c2CC=C(C)C)O)c1cc(c(cc1)O)CC=C(C)C
Glycyrrhiza uralensis Fisch. ex DC.	apioglycyrrhizin	C1C[C@@]2([C@@H](C[C@@]1(C)C(=O)O)C1=CC(=O)[C@@H]3[C@@]([C@]1(CC2)C)(CC[C@@H]1[C@@]3(CC[C@@H](C1(C)C)O[C@H]1O[C@@H]([C@H]([C@H]([C@@H]1O[C@@H]1OC[C@@]([C@H]1O)(O)CO)O)O)C(=O)O)C)C)C
Glycyrrhiza uralensis Fisch. ex DC.	apioglycyrrhizin_qt	C1C[C@@]2([C@@H](C[C@@]1(C)C(=O)O)C1=CC(=O)[C@@H]3[C@@]([C@]1(CC2)C)(CC[C@@H]1[C@@]3(CC[C@@H](C1(C)C)O)C)C)C
Glycyrrhiza uralensis Fisch. ex DC.	2,2-DIMETHYLPENTANE	C(C(C)(C)C)CC
Glycyrrhiza uralensis Fisch. ex DC.	licochalcone G	Oc1c(C(C)(C)C=C)cc(c(OC)c1)/C=C/C(=O)c1c(O)cc(O)cc1
Glycyrrhiza uralensis Fisch. ex DC.	3-(2,4-dihydroxyphenyl)-8-(1,1-dimethylprop-2-enyl)-7-hydroxy-5-methoxy-coumarin	c1(=O)c(cc2c(o1)c(c(cc2OC)O)C(C=C)(C)C)c1c(cc(cc1)O)O
Glycyrrhiza uralensis Fisch. ex DC.	liquoric acid	C1([C@@H](CC[C@@]2([C@@H]1CC[C@@]1([C@@H]2C(=O)C=C2[C@@]1(C[C@H]1[C@@]3([C@@H]2C[C@]([C@@H](C3)O1)(C)C(=O)O)C)C)C)C)O)(C)C
Glycyrrhiza uralensis Fisch. ex DC.	Licoflavone	c1(cc2c(cc1CC=C(C)C)c(=O)cc(o2)c1ccc(cc1)O)O
Glycyrrhiza uralensis Fisch. ex DC.	7-hydroxy-2-[4-hydroxy-3-(3-methylbut-2-enyl)phenyl]-6-(3-methylbut-2-enyl)chromone	o1c2c(cc(CC=C(C)C)c(O)c2)c(=O)cc1c1cc(CC=C(C)C)c(O)cc1
Glycyrrhiza uralensis Fisch. ex DC.	Licoflavonol	c1(c(c(c2c(c1)oc(c(c2=O)O)c1ccc(cc1)O)O)CC=C(C)C)O
Glycyrrhiza uralensis Fisch. ex DC.	Licoricone	c1c(c(=O)c2c(o1)cc(cc2)O)c1c(c(c(cc1O)OC)CC=C(C)C)OC
Glycyrrhiza uralensis Fisch. ex DC.	Gancaonin A	o1c2c(c(=O)c(c3ccc(OC)cc3)c1)c(O)c(c(O)c2)CC=C(C)C
Glycyrrhiza uralensis Fisch. ex DC.	Gancaonin B	c12c(cc(c(c1O)CC=C(C)C)O)occ(c2=O)c1cc(c(cc1)OC)O
Glycyrrhiza uralensis Fisch. ex DC.	Gancaonin C	c12c(c(c(cc1O)O)C/C=C(/CO)\C)occ(c2=O)c1ccc(cc1)O
Glycyrrhiza uralensis Fisch. ex DC.	2,3-dimethylhexane	[C@H](CCC)(C(C)C)C
Glycyrrhiza uralensis Fisch. ex DC.	licorice glycoside E	O([C@@H]1[C@@H](O)[C@H](O)[C@H](O[C@H]1Oc1ccc([C@H]2Oc3c(C(=O)C2)ccc(O)c3)cc1)CO)[C@@H]1OC[C@@](O)([C@@H]1O)COC(=O)c1c2c([nH]c1)cccc2
Glycyrrhiza uralensis Fisch. ex DC.	Gancaonin D	c12c(c(c(cc1O)O)C/C=C(/CO)\C)occ(c2=O)c1cc(c(cc1)OC)O
Glycyrrhiza uralensis Fisch. ex DC.	(2R)-2-[3,4-dihydroxy-5-(3-methylbut-2-enyl)phenyl]-5,7-dihydroxy-8-(3-methylbut-2-enyl)chroman-4-one	c12c(c(c(cc1O)O)CC=C(C)C)O[C@H](CC2=O)c1cc(c(c(c1)O)O)CC=C(C)C
Glycyrrhiza uralensis Fisch. ex DC.	3-(3,4-dihydroxyphenyl)-5,7-dihydroxy-8-(3-methylbut-2-enyl)chromone	c1(cc(ccc1O)c1coc2c(c(cc(c2c1=O)O)O)CC=C(C)C)O
Glycyrrhiza uralensis Fisch. ex DC.	5,7-dihydroxy-3-(4-methoxyphenyl)-8-(3-methylbut-2-enyl)chromone	c1cc(ccc1OC)c1coc2c(c(cc(c2c1=O)O)O)CC=C(C)C
Glycyrrhiza uralensis Fisch. ex DC.	5,7-dihydroxy-3-(2-hydroxy-4-methoxy-phenyl)-6-(3-methylbut-2-enyl)chromone	c1(c2c(cc(c1CC=C(C)C)O)occ(c2=O)c1c(cc(cc1)OC)O)O
Glycyrrhiza uralensis Fisch. ex DC.	2-(3,4-dihydroxyphenyl)-5,7-dihydroxy-6-(3-methylbut-2-enyl)chromone	c1(c2c(cc(c1CC=C(C)C)O)oc(cc2=O)c1cc(c(O)cc1)O)O
Glycyrrhiza uralensis Fisch. ex DC.	Gancaonin P	c1(c2c(cc(c1CC=C(C)C)O)oc(c(c2=O)O)c1cc(c(O)cc1)O)O
Glycyrrhiza uralensis Fisch. ex DC.	Gancaonin Q	c1(c2c(cc(c1CC=C(C)C)O)oc(cc2=O)c1cc(c(cc1)O)CC=C(C)C)O
Glycyrrhiza uralensis Fisch. ex DC.	Gancaonin R	c1(c(cc(cc1)CCc1c(c(cc(c1CC=C(C)C)O)O)CC=C(C)C)O)O
Glycyrrhiza uralensis Fisch. ex DC.	Gancaonin S	c1(c(cc(c(c1O)CC=C(C)C)CCc1cc(c(cc1)O)O)O)CC=C(C)C
Glycyrrhiza uralensis Fisch. ex DC.	(3S)-2,3-dimethylpentane	[C@@H](C(C)C)(CC)C
Glycyrrhiza uralensis Fisch. ex DC.	gancaonin T	C1([C@@H](Cc2c(c(c(cc2O1)O)CC=C(C)C)CCc1cc(c(cc1)O)O)O)(C)C
Glycyrrhiza uralensis Fisch. ex DC.	Gancaonin U	C1c2c(-c3c(c(c(c(CC=C(C)C)c3O)O)CC=C(C)C)C1)cc(c(c2)O)O
Glycyrrhiza uralensis Fisch. ex DC.	Gancaonin V	c1c(c(cc2-c3c(cc(c(c3CCc12)CC=C(C)C)O)O)O)O
Glycyrrhiza uralensis Fisch. ex DC.	3-[4,6-dihydroxy-2-methoxy-3-(3-methylbut-2-enyl)phenyl]-7-hydroxy-chromone	c1c(c(=O)c2c(o1)cc(cc2)O)c1c(c(c(cc1O)O)CC=C(C)C)OC
Glycyrrhiza uralensis Fisch. ex DC.	Glycyram	[C@H]12[C@]([C@]3(C(=CC2=O)[C@H]2[C@@](CC3)(CC[C@@](C2)(C(=O)O)C)C)C)(CC[C@@H]2[C@@]1(CC[C@@H](C2(C)C)O[C@@H]1[C@H](O[C@@H]2O[C@@H]([C@H]([C@@H]([C@H]2O)O)O)C(=O)O)[C@H]([C@@H]([C@H](O1)C(=O)O)O)O)C)C
Glycyrrhiza uralensis Fisch. ex DC.	Licoricidin	c1(c2c(cc(c1CC=C(C)C)O)OC[C@H](C2)c1ccc(c(c1O)CC=C(C)C)O)OC
Glycyrrhiza uralensis Fisch. ex DC.	Glycycoumarin	c1(=O)c(cc2c(o1)cc(c(c2OC)CC=C(C)C)O)c1c(cc(cc1)O)O
Glycyrrhiza uralensis Fisch. ex DC.	Glycyrin	c1(=O)c(cc2c(o1)cc(c(c2OC)CC=C(C)C)OC)c1c(cc(cc1)O)O
Glycyrrhiza uralensis Fisch. ex DC.	5,6,7,8-Tetrahydro-2,4-dimethylquinoline	n1c(cc(c2CCCCc12)C)C
Glycyrrhiza uralensis Fisch. ex DC.	(E)-1-[2,4-dihydroxy-3-(3-methylbut-2-enyl)phenyl]-3-(2,4-dihydroxyphenyl)prop-2-en-1-one	Oc1c(CC=C(C)C)c(O)ccc1C(=O)/C=C/c1c(O)cc(O)cc1
Glycyrrhiza uralensis Fisch. ex DC.	Licocoumarone	c1(c2c(cc(c1CC=C(C)C)O)oc(c1ccc(cc1O)O)c2)OC
Glycyrrhiza uralensis Fisch. ex DC.	Licoisoflavone	c1(cc(c2c(c1)occ(c2=O)c1ccc(c(c1O)CC=C(C)C)O)O)O
Glycyrrhiza uralensis Fisch. ex DC.	Licoisoflavone B	c1c(c(=O)c2c(o1)cc(cc2O)O)c1ccc2c(C=CC(O2)(C)C)c1O
Glycyrrhiza uralensis Fisch. ex DC.	licoisoflavanone	c12c(c(cc(c1)O)O)C(=O)[C@@H](CO2)c1c(c2c(cc1)OC(C=C2)(C)C)O
Glycyrrhiza uralensis Fisch. ex DC.	licorice-saponin C2	C1C[C@]2(C(=C3[C@@](CC2)([C@]2([C@H](C=C3)[C@@]3([C@@H](CC2)C([C@H](CC3)O[C@@H]2O[C@@H]([C@H]([C@@H]([C@H]2O[C@@H]2O[C@@H]([C@H]([C@@H]([C@H]2O)O)O)C(=O)O)O)O)C(=O)O)(C)C)C)C)C)C[C@@]1(C)C(=O)O)C
Glycyrrhiza uralensis Fisch. ex DC.	licorice-saponin C2_qt	C1C[C@]2(C(=C3[C@@](CC2)([C@]2([C@H](C=C3)[C@@]3([C@@H](CC2)C([C@H](CC3)O)(C)C)C)C)C)C[C@@]1(C)C(=O)O)C
Glycyrrhiza uralensis Fisch. ex DC.	licorice-saponin F3	[C@]12(C[C@@H]([C@]3([C@H](C1)C1=CC[C@H]4[C@]([C@@]1(CC3)C)(CC[C@@H]1[C@]4(CC[C@@H](C1(C)C)O[C@@H]1O[C@@H]([C@H]([C@@H]([C@H]1O[C@@H]1O[C@@H]([C@H]([C@H]([C@H]1O[C@@H]1O[C@@H]([C@H]([C@H]([C@H]1O)O)O)C(=O)O)O)O)C(=O)O)O)O)C(=O)O)C)C)C)OC2=O)C
Glycyrrhiza uralensis Fisch. ex DC.	licorice-saponin F3_qt	[C@]12(C[C@@H]([C@@]3([C@@H](C1)C1=CC[C@@H]4[C@@]([C@@]1(CC3)C)(CC[C@@H]1[C@@]4(CC[C@@H](C1(C)C)O)C)C)C)OC2=O)C
Glycyrrhiza uralensis Fisch. ex DC.	(4S)-2,4-dimethylhexane	[C@@H](CC(C)C)(CC)C
Glycyrrhiza uralensis Fisch. ex DC.	shinpterocarpin	O1[C@@H]2[C@@H](COc3c2ccc2OC(C=Cc32)(C)C)c2c1cc(O)cc2
Glycyrrhiza uralensis Fisch. ex DC.	licorice-saponin G2	[C@]1(CC[C@]2([C@H](C1)C1=CC(=O)[C@H]3[C@]([C@@]1(CC2)C)(CC[C@@H]1[C@]3(CC[C@@H]([C@]1(CO)C)O[C@@H]1O[C@@H]([C@H]([C@@H]([C@H]1O[C@@H]1O[C@@H]([C@H]([C@H]([C@H]1O)O)O)C(=O)O)O)O)C(=O)O)C)C)C)(C)C(=O)O
Glycyrrhiza uralensis Fisch. ex DC.	licorice-saponin G2_qt	[C@]1(CC[C@]2([C@@H](C1)C1=CC(=O)[C@@H]3[C@@]([C@@]1(CC2)C)(CC[C@@H]1[C@@]3(CC[C@@H]([C@]1(CO)C)O)C)C)C)(C)C(=O)O
Glycyrrhiza uralensis Fisch. ex DC.	licorice-saponin H2	[C@]1(CC[C@]2([C@H](C1)C1=CC(=O)[C@H]3[C@]([C@@]1(CC2)C)(CC[C@@H]1[C@]3(CC[C@@H](C1(C)C)O[C@@H]1O[C@@H]([C@H]([C@@H]([C@H]1O[C@@H]1O[C@@H]([C@H]([C@H]([C@H]1O)O)O)C(=O)O)O)O)C(=O)O)C)C)C)(C)C(=O)O
Glycyrrhiza uralensis Fisch. ex DC.	licorice-saponin H2_qt	[C@@]1(CC[C@@]2([C@@H](C1)C1=CC(=O)[C@@H]3[C@@]([C@@]1(CC2)C)(CC[C@@H]1[C@@]3(CC[C@@H](C1(C)C)O)C)C)C)(C)C(=O)O
Glycyrrhiza uralensis Fisch. ex DC.	licorice-saponin J2	[C@]1(CC[C@]2([C@H](C1)C1=CC[C@H]3[C@]([C@@]1(CC2)C)(CC[C@@H]1[C@]3(CC[C@@H]([C@]1(CO)C)O[C@@H]1O[C@@H]([C@H]([C@@H]([C@H]1O[C@@H]1O[C@@H]([C@H]([C@H]([C@H]1O)O)O)C(=O)O)O)O)C(=O)O)C)C)C)(C)C(=O)O
Glycyrrhiza uralensis Fisch. ex DC.	licorice-saponin J2_qt	[C@@]1(CC[C@@]2([C@@H](C1)C1=CC[C@@H]3[C@@]([C@@]1(CC2)C)(CC[C@@H]1[C@@]3(CC[C@@H]([C@]1(CO)C)O)C)C)C)(C)C(=O)O
Glycyrrhiza uralensis Fisch. ex DC.	(E)-3-[3,4-dihydroxy-5-(3-methylbut-2-enyl)phenyl]-1-(2,4-dihydroxyphenyl)prop-2-en-1-one	Oc1c(CC=C(C)C)cc(cc1O)/C=C/C(=O)c1c(O)cc(O)cc1
Glycyrrhiza uralensis Fisch. ex DC.	licorice-saponin B2	C1C[C@]2([C@@H](C[C@@]1(C)C(=O)O)C1=CC[C@H]3[C@]([C@@]1(CC2)C)(CC[C@@H]1[C@@]3(CC[C@@H](C1(C)C)O[C@@H]1O[C@@H]([C@H]([C@@H]([C@H]1O[C@@H]1O[C@H]([C@H]([C@@H]([C@H]1O)O)O)C(=O)O)O)O)C(=O)O)C)C)C
Glycyrrhiza uralensis Fisch. ex DC.	licorice-saponin K2	[C@]1(CC[C@]2(C(=C3[C@@](CC2)([C@]2([C@H](C=C3)[C@]3([C@@H](CC2)[C@@]([C@H](CC3)O[C@@H]2O[C@@H]([C@H]([C@@H]([C@H]2O[C@@H]2O[C@@H]([C@H]([C@H]([C@H]2O)O)O)C(=O)O)O)O)C(=O)O)(CO)C)C)C)C)C1)C)(C)C(=O)O
Glycyrrhiza uralensis Fisch. ex DC.	licorice-saponin K2_qt	[C@]1(CC[C@]2(C(=C3[C@@](CC2)([C@@]2([C@@H](C=C3)[C@@]3([C@@H](CC2)[C@@]([C@H](CC3)O)(CO)C)C)C)C)C1)C)(C)C(=O)O
Glycyrrhiza uralensis Fisch. ex DC.	glycyrrhetol	C([C@]1(CC[C@@]2(CC[C@]3([C@@]4(CC[C@@H]5C([C@@H](O)CC[C@@]5([C@H]4C(=O)C=C3[C@H]2C1)C)(C)C)C)C)C)C)O
Glycyrrhiza uralensis Fisch. ex DC.	liquiritin	c12c(O[C@@H](CC1=O)c1ccc(cc1)O[C@@H]1O[C@@H]([C@H]([C@@H]([C@H]1O)O)O)CO)cc(cc2)O
Glycyrrhiza uralensis Fisch. ex DC.	licopyranocoumarin	c12c(O[C@@](CC1)(C)CO)cc1c(c2OC)cc(c(=O)o1)c1ccc(cc1O)O
Glycyrrhiza uralensis Fisch. ex DC.	3,22-Dihydroxy-11-oxo-delta(12)-oleanene-27-alpha-methoxycarbonyl-29-oic acid	O1[C@H]2[C@]3([C@H](C4=CC(=O)[C@H]5[C@]([C@@]4(CC3)C(=O)OC)(CC[C@@H]3[C@@]5(CC[C@H](O)C3(C)C)C)C)C[C@](C2)(C1=O)C)C
Glycyrrhiza uralensis Fisch. ex DC.	Hispaglabridin B	O1C[C@H](Cc2c1c1c(OC(C=C1)(C)C)cc2)c1c(O)c2c(OC(C=C2)(C)C)cc1
Glycyrrhiza uralensis Fisch. ex DC.	Glyzaglabrin	O1c2c(O)c(c3c(=O)c4c(oc3)cc(O)cc4)ccc2OC1
Glycyrrhiza uralensis Fisch. ex DC.	Glabridin	c12c3c(C[C@@H](CO3)c3c(cc(cc3)O)O)ccc1OC(C=C2)(C)C
Glycyrrhiza uralensis Fisch. ex DC.	glabrolide	C12=CC(=O)[C@@H]3[C@]([C@@]1(CC[C@@]1([C@@H]2C[C@]2(C[C@@H]1OC2=O)C)C)C)(C)CC[C@H]1[C@]3(C)CC[C@@H](C1(C)C)O
Glycyrrhiza uralensis Fisch. ex DC.	Glabranin	c1(c2c(c(cc1O)O)C(=O)C[C@H](O2)c1ccccc1)CC=C(C)C
Glycyrrhiza uralensis Fisch. ex DC.	Glabrene	c1cc(c2c(c1O)C=CC(O2)(C)C)C1=Cc2c(OC1)cc(cc2)O
Glycyrrhiza uralensis Fisch. ex DC.	Glabrone	c1c(c(=O)c2c(o1)cc(cc2)O)c1ccc2c(C=CC(O2)(C)C)c1O
Glycyrrhiza uralensis Fisch. ex DC.	1,3-dihydroxy-9-methoxy-6-benzofurano[3,2-c]chromenone	c1(cc(c2c(c1)oc(=O)c1c2oc2c1ccc(c2)OC)O)O
Glycyrrhiza uralensis Fisch. ex DC.	1,3-dihydroxy-8,9-dimethoxy-6-benzofurano[3,2-c]chromenone	c1(cc(c2c(c1)oc(=O)c1c2oc2c1cc(c(c2)OC)OC)O)O
Glycyrrhiza uralensis Fisch. ex DC.	Eurycarpin A	o1c2c(c(=O)c(c3c(O)c(CC=C(C)C)c(O)cc3)c1)ccc(O)c2
Glycyrrhiza uralensis Fisch. ex DC.	2-methyl-5-propyl -nonane	CC(CC[C@@H](CCCC)CCC)C
Glycyrrhiza uralensis Fisch. ex DC.	glycyroside	C1O[C@H]([C@H]([C@@]1(CO)O)O)O[C@H]1[C@H]([C@@H]([C@H](O[C@@H]1Oc1ccc2c(c1)occ(c2=O)c1ccc(cc1)OC)CO)O)O
Glycyrrhiza uralensis Fisch. ex DC.	HEX	CCCCCC
Glycyrrhiza uralensis Fisch. ex DC.	Sextone B	C1(CCCCC1)C
Glycyrrhiza uralensis Fisch. ex DC.	Methylcyclopentane	C1(CCCC1)C
Glycyrrhiza uralensis Fisch. ex DC.	Docosyl caffeate	C(=O)(/C=C\c1cc(c(cc1)O)O)OCCCCCCCCCCCCCCCCCCCCCC
Glycyrrhiza uralensis Fisch. ex DC.	2-methyl-6-ethyl decane	CC(CCC[C@@H](CCCC)CC)C
Glycyrrhiza uralensis Fisch. ex DC.	(-)-Medicocarpin	[C@@H]12[C@H](c3c(O2)cc(cc3)OC)COc2c1ccc(c2)O[C@@H]1O[C@@H]([C@H]([C@@H]([C@H]1O)O)O)CO
Glycyrrhiza uralensis Fisch. ex DC.	vitexin	O1[C@H]([C@H](O)[C@@H](O)[C@H](O)[C@H]1CO)c1c2oc(cc(=O)c2c(O)cc1O)c1ccc(O)cc1
Glycyrrhiza uralensis Fisch. ex DC.	4H-1-Benzopyran-4-one, 2-(4-(beta-D-glucopyranosyloxy)phenyl)-2,3-dihydro-5,7-dihydroxy-, (2S)-	c1c(cc2c(c1O)C(=O)C[C@H](O2)c1ccc(cc1)O[C@@H]1O[C@@H]([C@H]([C@@H]([C@H]1O)O)O)CO)O
Glycyrrhiza uralensis Fisch. ex DC.	Hispaglabridin A	O1C[C@H](Cc2c1c1c(OC(C=C1)(C)C)cc2)c1c(O)c(c(O)cc1)CC=C(C)C
Glycyrrhiza uralensis Fisch. ex DC.	violanthin	[C@H]1([C@H](O[C@@H]([C@H]([C@H]1O)O)CO)c1c(c2c(c(c1O)[C@@H]1[C@@H]([C@H]([C@@H]([C@H](O1)C)O)O)O)oc(cc2=O)c1ccc(cc1)O)O)O
Glycyrrhiza uralensis Fisch. ex DC.	Pentadecanol	C(CCCCCCCO)CCCCCCC
Glycyrrhiza uralensis Fisch. ex DC.	Uralenol	c1(c2cc(c(c(c2)O)O)CC=C(C)C)oc2c(c(=O)c1O)c(cc(c2)O)O
Glycyrrhiza uralensis Fisch. ex DC.	Uralenol-3-methylether	c12c(c(cc(c1)O)O)c(=O)c(c(o2)c1cc(c(c(c1)CC=C(C)C)O)O)OC
Glycyrrhiza uralensis Fisch. ex DC.	glycyrrhizin	[C@@]1(CC[C@]2([C@@H](C1)C1=CC(=O)[C@H]3[C@]([C@@]1(CC2)C)(CC[C@@H]1[C@@]3(CC[C@@H](C1(C)C)O[C@@H]1O[C@@H]([C@H]([C@@H]([C@H]1O[C@@H]1O[C@@H]([C@@H](O)[C@@H]([C@H]1O)O)C(=O)O)O)O)C(=O)O)C)C)C)(C)C(=O)O
Glycyrrhiza uralensis Fisch. ex DC.	uralsaponin B	C1[C@@](CC[C@@]2([C@@H]1C1=CC(=O)[C@@H]3[C@@]([C@@]1(CC2)C)(CC[C@@H]1[C@@]3(CC[C@@H](C1(C)C)O[C@H]1O[C@@H]([C@H]([C@@H]([C@@H]1O)O[C@H]1O[C@@H]([C@H]([C@@H]([C@@H]1O)O)O)C(=O)O)O)C(=O)O)C)C)C)(C)C(=O)O
Glycyrrhiza uralensis Fisch. ex DC.	Isohexane	C(CC(C)C)C
Glycyrrhiza uralensis Fisch. ex DC.	Sigmoidin-B	[C@H]1(CC(=O)c2c(O1)cc(cc2O)O)c1cc(c(c(c1)CC=C(C)C)O)O
Glycyrrhiza uralensis Fisch. ex DC.	Uralene	c1cc2c(c(c1O)O)c(=O)c(c(o2)c1c(cc(c(c1)O)O)CC=C(C)C)OC
Glycyrrhiza uralensis Fisch. ex DC.	uralenneoside	O1[C@@H]([C@H]([C@H]([C@H](C1)O)O)O)OC(=O)c1ccc(c(c1)O)O
Glycyrrhiza uralensis Fisch. ex DC.	schaftoside	c1(cc(=O)c2c(O)c(c(O)c(c2o1)O[C@H]1[C@@H](O)[C@H](O)[C@H](O)CO1)O[C@H]1[C@H](O)[C@@H](O)[C@H](O)[C@H](O1)CO)c1ccc(O)cc1
Glycyrrhiza uralensis Fisch. ex DC.	Nortangeretin	c1(cc(=O)c2c(O)c(c(O)c(c2o1)O)O)c1ccc(O)cc1
Glycyrrhiza uralensis Fisch. ex DC.	neoliquiritin	c1cc(cc2c1C(=O)C[C@@H](O2)c1ccc(cc1)O)O[C@H]1[C@@H]([C@H]([C@@H]([C@H](O1)CO)O)O)O
Glycyrrhiza uralensis Fisch. ex DC.	(2R)-7-hydroxy-2-(4-hydroxyphenyl)chroman-4-one	c1cc(cc2c1C(=O)C[C@@H](O2)c1ccc(cc1)O)O
Glycyrrhiza uralensis Fisch. ex DC.	(E)-dodec-2-ene	C(CCCCCC)CC/C=C/C
Glycyrrhiza uralensis Fisch. ex DC.	neoisoliquiritin	[C@@H]1(Oc2cc(c(cc2)C(=O)/C=C\c2ccc(cc2)O)O)O[C@H]([C@H]([C@H]([C@@H]1O)O)O)CO
Glycyrrhiza uralensis Fisch. ex DC.	Cyclobutanol, 1-ethyl-	C1(CCC1)(O)CC
Glycyrrhiza uralensis Fisch. ex DC.	(2S)-7-hydroxy-2-(4-hydroxyphenyl)-8-(3-methylbut-2-enyl)chroman-4-one	[C@H]1(CC(=O)c2c(O1)c(c(cc2)O)CC=C(C)C)c1ccc(cc1)O
Glycyrrhiza uralensis Fisch. ex DC.	2-Tetradecanone	C(CCCCCCCCC)CCC(=O)C
Glycyrrhiza uralensis Fisch. ex DC.	Isoviolanthin	O1[C@H]([C@H](O)[C@@H](O)[C@H](O)[C@H]1CO)c1c(O)c([C@@H]2O[C@@H]([C@H](O)[C@H](O)[C@H]2O)C)c(O)c2c1oc(cc2=O)c1ccc(O)cc1
Glycyrrhiza uralensis Fisch. ex DC.	Isoglycyrol	c1c2c(ccc1O)c1c(c3c(oc1=O)cc1c(CCC(O1)(C)C)c3OC)o2
Glycyrrhiza uralensis Fisch. ex DC.	Isolicoflavonol	c1c(cc2c(c1O)c(=O)c(c(o2)c1cc(c(cc1)O)CC=C(C)C)O)O
Glycyrrhiza uralensis Fisch. ex DC.	isoglycycoumarin	C1(CCc2c(O1)cc1c(c2OC)cc(c(=O)o1)c1c(cc(cc1)O)O)(C)C
Glycyrrhiza uralensis Fisch. ex DC.	Isoliquiritin	[C@@H]1(Oc2ccc(cc2)/C=C\C(=O)c2c(cc(cc2)O)O)O[C@H]([C@H]([C@H]([C@@H]1O)O)O)CO
Glycyrrhiza uralensis Fisch. ex DC.	licuraside	c1cc(ccc1O)/C=C/C(=O)c1c(cc(cc1)O[C@H]1[C@@H]([C@H]([C@@H]([C@H](O1)CO)O)O)O[C@H]1[C@@H]([C@](CO1)(CO)O)O)O
Glycyrrhiza uralensis Fisch. ex DC.	Liquiritin apioside	[C@H]1(c2ccc(cc2)O[C@H]2[C@@H]([C@H]([C@@H]([C@H](O2)CO)O)O)O[C@H]2[C@@H]([C@](CO2)(CO)O)O)CC(=O)c2c(O1)cc(cc2)O
Glycyrrhiza uralensis Fisch. ex DC.	isograbrol	c1(c(cc2c(c1CC=C(C)C)O[C@H](CC2=O)c1ccc(cc1)O)CC=C(C)C)O
Glycyrrhiza uralensis Fisch. ex DC.	isoglabrolide	C1([C@@H]2[C@](CC[C@@H]1O)([C@@H]1[C@@](CC2)([C@@]2(C(=CC1=O)[C@]13[C@@](CC2)(CC[C@](C1)(C(=O)O3)C)C)C)C)C)(C)C
Glycyrrhiza uralensis Fisch. ex DC.	Isoononin	O1[C@@H]([C@@H](O)[C@H](O)[C@@H](O)[C@@H]1Oc1ccc(cc1)c1c(=O)c2c(oc1)cc(OC)cc2)CO
Glycyrrhiza uralensis Fisch. ex DC.	HMO	Oc1ccc(cc1)c1c(=O)c2c(oc1)cc(OC)cc2
Glycyrrhiza uralensis Fisch. ex DC.	Isoschaftoside	O1[C@H]([C@H](O)[C@@H](O)[C@H](O)[C@H]1CO)c1c(O)c([C@@H]2OC[C@H](O)[C@H](O)[C@H]2O)c(O)c2c1oc(cc2=O)c1ccc(O)cc1
Glycyrrhiza uralensis Fisch. ex DC.	1-Methoxyphaseollidin	O1[C@@H]2[C@H](c3c1c(c(O)cc3)CC=C(C)C)COc1c2c(OC)cc(O)c1
Glycyrrhiza uralensis Fisch. ex DC.	22β-acetylglabric acid	C1[C@H](C([C@@H]2[C@@](C1)([C@@H]1[C@@](CC2)([C@]2(C(=CC1=O)[C@@H]1[C@](CC2)(C)[C@@H](C[C@](C1)(C)C(=O)O)OC(=O)C)C)C)C)(C)C)O
Glycyrrhiza uralensis Fisch. ex DC.	Quercetin der.	c1(c(OC)c(=O)c2c(O)cc(O)cc2o1)c1ccc(c(c1)OC)O
Glycyrrhiza uralensis Fisch. ex DC.	24-Hydroxy-11-deoxyglycyrrhetic acid	C1[C@@H]2[C@](CC[C@]1(C)C(=O)O)(CC[C@@]1(C2=CC[C@H]2[C@]1(CC[C@@H]1[C@@]2(CC[C@@H]([C@@]1(O)C)O)C)C)C)C
Glycyrrhiza uralensis Fisch. ex DC.	24-Hydroxyglycyrrhetic acid	C1[C@]2([C@H]([C@]([C@H](C1)O)(CO)C)CC[C@@]1([C@@H]2C(=O)C=C2[C@]1(CC[C@@]1([C@H]2C[C@@](CC1)(C)C(=O)O)C)C)C)C
Glycyrrhiza uralensis Fisch. ex DC.	(Z)-1-(2,4-dihydroxyphenyl)-3-phenylprop-2-en-1-one	c1(ccc(c(c1)O)C(=O)/C=C\c1ccccc1)O
Glycyrrhiza uralensis Fisch. ex DC.	3'(γ,γ-dimethylallyl)-kievitone	c1(cc(c2c(c1CC=C(C)C)OC[C@@H](C2=O)c1c(c(c(cc1)O)CC=C(C)C)O)O)O
Glycyrrhiza uralensis Fisch. ex DC.	3'-Hydroxy-4'-O-Methylglabridin	O1C[C@H](Cc2c1c1c(OC(C=C1)(C)C)cc2)c1c(O)c(c(OC)cc1)O
Glycyrrhiza uralensis Fisch. ex DC.	3,3-Dimethylpentane	C(CC)(CC)(C)C
Glycyrrhiza uralensis Fisch. ex DC.	3,4,3',4'-Tetrahydroxy-2-methoxychalcone	Oc1c(c(c(C/C=C\c2cc(O)c(O)cc2)cc1)OC)O
Glycyrrhiza uralensis Fisch. ex DC.	2-Ethyl-p-xylene	c1(c(cc(cc1)C)CC)C
Glycyrrhiza uralensis Fisch. ex DC.	3-methylheptane	[C@H](CCCC)(CC)C
Glycyrrhiza uralensis Fisch. ex DC.	3-methylhexane	[C@H](CCC)(CC)C
Glycyrrhiza uralensis Fisch. ex DC.	3-Methylpentane	C(CC)(CC)C
Glycyrrhiza uralensis Fisch. ex DC.	3-Ethylpentane	C(CC)(CC)CC
Glycyrrhiza uralensis Fisch. ex DC.	3'-Methoxyglabridin	O1C[C@H](Cc2c1c1c(OC(C=C1)(C)C)cc2)c1c(O)c(OC)c(O)cc1
Glycyrrhiza uralensis Fisch. ex DC.	3β-formylglabrolide	C1[C@H](C([C@@H]2[C@@](C1)([C@@H]1[C@@](CC2)([C@]2(C(=CC1=O)[C@@H]1[C@@](CC2)([C@@H]2C[C@@](C1)(C(=O)O2)C)C)C)C)C)(C)C)OC=O
Glycyrrhiza uralensis Fisch. ex DC.	Daidzein dimethyl ether	c12c(cc(cc2)OC)occ(c1=O)c1ccc(cc1)OC
Glycyrrhiza uralensis Fisch. ex DC.	1-Methoxyficifolinol	c1c2c(c(c(c1O)CC=C(C)C)OC)[C@H]1[C@@H](CO2)c2c(cc(c(c2)CC=C(C)C)O)O1
Glycyrrhiza uralensis Fisch. ex DC.	2-[(3R)-8,8-dimethyl-3,4-dihydro-2H-pyrano[6,5-f]chromen-3-yl]-5-methoxyphenol	O1C[C@H](Cc2c1c1c(OC(C=C1)(C)C)cc2)c1c(O)cc(OC)cc1
Glycyrrhiza uralensis Fisch. ex DC.	4,2',4',alpha-Tetrahydroxydihydrochalcone	O[C@H](Cc1ccc(O)cc1)C(=O)c1c(O)cc(O)cc1
Glycyrrhiza uralensis Fisch. ex DC.	Inflacoumarin A	o1c2c(cc(c(c2)O)CC=C(C)C)c(cc1=O)c1ccc(cc1)O
Glycyrrhiza uralensis Fisch. ex DC.	1-(5-hydroxy-2,2-dimethylchromen-6-yl)-3-(4-hydroxyphenyl)prop-2-en-1-one	O1C(C=Cc2c1ccc(c2O)C(=O)/C=C/c1ccc(O)cc1)(C)C
Glycyrrhiza uralensis Fisch. ex DC.	2,6,10-trimethyl-dodecane	C1(=C(OC[C@H](C1=O)O)C)O
Glycyrrhiza uralensis Fisch. ex DC.	5,6,7,8-Tetrahydro-4-methylquinoline	n1ccc(c2CCCCc12)C
Glycyrrhiza uralensis Fisch. ex DC.	icos-5-enoic acid	C(CC/C=C/CCCCCCCCCCCCCC)C(=O)O
Glycyrrhiza uralensis Fisch. ex DC.	6″-O-acetylliquiritin	C1C(=O)c2c(O[C@@H]1c1ccc(cc1)O[C@@H]1[C@H]([C@H]([C@@H]([C@H](O1)OC(=O)C)C)O)O)cc(cc2)O
Glycyrrhiza uralensis Fisch. ex DC.	11-deoxyglycyrrhetic acid	C1[C@@H](C([C@H]2[C@](C1)([C@@H]1[C@@](CC2)([C@]2(C(=CC1)[C@H]1[C@@](CC2)(CC[C@@](C1)(C(=O)O)C)C)C)C)C)(C)C)O
Glycyrrhiza uralensis Fisch. ex DC.	Kanzonol F	C1[C@@H]2[C@@H](c3c(O1)cc(c(c3OC)CC=C(C)C)O)Oc1cc3c(C=CC(O3)(C)C)cc21
Glycyrrhiza uralensis Fisch. ex DC.	6-prenylated eriodictyol	c1(c(c(c2c(c1)O[C@H](CC2=O)c1ccc(c(c1)O)O)O)CC=C(C)C)O
Glycyrrhiza uralensis Fisch. ex DC.	7,2',4'-trihydroxy－5-methoxy-3－arylcoumarin	c1(=O)c(cc2c(o1)cc(cc2OC)O)c1ccc(cc1O)O
Glycyrrhiza uralensis Fisch. ex DC.	7-Acetoxy-2-methylisoflavone	c1(ccc2c(c1)oc(c(c2=O)c1ccccc1)C)OC(=O)C
Glycyrrhiza uralensis Fisch. ex DC.	7-hydroxy-2-methyl-3-phenyl-chromone	c12c(c(=O)c(c(o1)C)c1ccccc1)ccc(c2)O
Glycyrrhiza uralensis Fisch. ex DC.	8-prenylated eriodictyol	c1(cc(c2c(c1CC=C(C)C)O[C@H](CC2=O)c1ccc(c(c1)O)O)O)O
Glycyrrhiza uralensis Fisch. ex DC.	12-methyltetradecanoate	O(C(=O)CCCCCCCCCC[C@@H](CC)C)C
Glycyrrhiza uralensis Fisch. ex DC.	Kanzonol H	O1C(CCc2c1cc1OC[C@H](Cc1c2OC)c1c(O)c(c(O)cc1)CC=C(C)C)(C)C
Glycyrrhiza uralensis Fisch. ex DC.	gadelaidic acid	C(CCCCCC/C=C/CCCCCCCCCC)C(=O)O
Glycyrrhiza uralensis Fisch. ex DC.	Araboglycyrrhizin	C1[C@@H]2[C@](CC[C@@]1(C(=O)O)C)(CC[C@@]1(C2=CC(=O)[C@@H]2[C@@]1(CC[C@H]1[C@@]2(CC[C@@H](C1(C)C)O[C@@H]1[C@H]([C@@H]([C@@H]([C@H](O1)C(=O)O)O)O)O[C@H]1OC[C@H]([C@@H]([C@@H]1O)O)O)C)C)C)C
Glycyrrhiza uralensis Fisch. ex DC.	Araboglycyrrhizin_qt	C1[C@@H]2[C@](CC[C@@]1(C(=O)O)C)(CC[C@@]1(C2=CC(=O)[C@@H]2[C@@]1(CC[C@H]1[C@@]2(CC[C@@H](C1(C)C)O)C)C)C)C
Glycyrrhiza uralensis Fisch. ex DC.	Artonin E	O1C(C=Cc2c3oc(c(c(=O)c3c(O)cc12)CC=C(C)C)c1c(O)cc(O)c(O)c1)(C)C
Glycyrrhiza uralensis Fisch. ex DC.	Gancaonin G	o1c2c(c(O)c(CC=C(C)C)c(OC)c2)c(=O)c(c2ccc(O)cc2)c1
Glycyrrhiza uralensis Fisch. ex DC.	Gancaonin H	O1C(C=Cc2c1c(O)cc(c2)c1c(=O)c2c(oc1)cc(O)c(c2O)CC=C(C)C)(C)C
Glycyrrhiza uralensis Fisch. ex DC.	beta-Glycyrrhetinic acid	O[C@@H]1C([C@H]2[C@@]([C@@H]3[C@]([C@]4(C(=CC3=O)[C@@H]3[C@@](CC4)(CC[C@](C3)(C)C(=O)O)C)C)(CC2)C)(CC1)C)(C)C
Glycyrrhiza uralensis Fisch. ex DC.	Licoagrocarpin	c1(ccc2c(c1CC=C(C)C)OC[C@@H]1[C@H]2Oc2c1ccc(c2)OC)O
Glycyrrhiza uralensis Fisch. ex DC.	Gancaonin I	o1c2c(c(OC)c(c(OC)c2)CC=C(C)C)cc1c1c(O)cc(O)cc1
Glycyrrhiza uralensis Fisch. ex DC.	Glyasperin A	o1c2c(c(O)c(CC=C(C)C)c(O)c2)c(=O)c(O)c1c1cc(CC=C(C)C)c(O)cc1
Glycyrrhiza uralensis Fisch. ex DC.	Glyasperins K	O1c2c(C(=O)[C@H](C1)c1ccc(cc1O)OC)cc(c(c2)OC)CC=C(C)C
Glycyrrhiza uralensis Fisch. ex DC.	Glyasperins M	O1c2c(C(=O)[C@@H](C1)c1ccc3c(c1O)C=CC(O3)(C)C)c(cc(c2)O)OC
Glycyrrhiza uralensis Fisch. ex DC.	Glycyrrhiza flavonol A	O1C([C@H](O)Cc2c1ccc(c2)c1oc2c(c(=O)c1O)c(O)cc(O)c2)(C)C
Glycyrrhiza uralensis Fisch. ex DC.	Corylifolinin	Oc1c(CC=C(C)C)c(O)ccc1C(=O)/C=C/c1ccc(O)cc1
Glycyrrhiza uralensis Fisch. ex DC.	Kanzonol E	O1C(C=Cc2c1ccc(c2)c1oc2c(cc(CC=C(C)C)c(O)c2)c(=O)c1)(C)C
Glycyrrhiza uralensis Fisch. ex DC.	Kanzonol Z	O1C(C=Cc2c3c(ccc12)C(=O)[C@H]([C@@H](O3)c1cc(c(cc1)O)CC=C(C)C)O)(C)C
Glycyrrhiza uralensis Fisch. ex DC.	Licoagroisoflavone	O1[C@H](Cc2c1cc1occ(c(=O)c1c2O)c1ccc(O)cc1)C(=C)C
Glycyrrhiza uralensis Fisch. ex DC.	18α-hydroxyglycyrrhetic acid	C1[C@]2([C@](CC[C@@]1(C(=O)O)C)(CC[C@@]1(C2=CC(=O)[C@@H]2[C@]1(CC[C@@H]1[C@@]2(CC[C@@H](C1(C)C)O)C)C)C)C)O
Glycyrrhiza uralensis Fisch. ex DC.	Licorice glycoside A	O([C@H]1[C@@H](O)[C@H](O)[C@@H](O[C@@H]1Oc1ccc(/C=C\C(=O)c2ccc(O)cc2O)cc1)CO)[C@@H]1OC[C@](O)([C@H]1O)COC(=O)/C=C/c1cc(c(cc1)O)OC
Glycyrrhiza uralensis Fisch. ex DC.	Licoriisoflavan A	c1(c(c(c2c(c1)OC[C@H](C2)c1c(c(c(cc1)O)CC=C(C)C)O)OC)CC=C(C)C)OC
Glycyrrhiza uralensis Fisch. ex DC.	Odoratin	o1c2c(c(=O)c(c3cc(O)c(OC)cc3)c1)cc(OC)c(O)c2
Glycyrrhiza uralensis Fisch. ex DC.	Phaseol	o1c2c3c(oc(=O)c2c2c1cc(O)cc2)c(CC=C(C)C)c(O)cc3
Glycyrrhiza uralensis Fisch. ex DC.	Xambioona	O1[C@@H](CC(=O)c2c1c1c(OC(C=C1)(C)C)cc2)c1cc2c(OC(C=C2)(C)C)cc1
Glycyrrhiza uralensis Fisch. ex DC.	(2R)-7-hydroxy-2-[4-hydroxy-3-(3-methylbut-2-enyl)phenyl]chroman-4-one	c1(ccc2c(c1)O[C@H](CC2=O)c1ccc(c(c1)CC=C(C)C)O)O
Glycyrrhiza uralensis Fisch. ex DC.	dehydroglyasperins C	c1(c(c(c2c(c1)OCC(=C2)c1ccc(cc1O)O)O)CC=C(C)C)O
Glycyrrhiza uralensis Fisch. ex DC.	Mipax	c1(ccccc1C(=O)OC)C(=O)OC
Glycyrrhiza uralensis Fisch. ex DC.	naringin	c12c(C(=O)C[C@H](O1)c1ccc(cc1)O)c(cc(c2)O[C@H]1[C@H](O[C@H]2[C@@H]([C@@H]([C@H]([C@@H](O2)C)O)O)O)[C@H]([C@@H]([C@H](O1)CO)O)O)O
Ophiopogon japonicus (Thunb.) Ker Gawl.	2'-hydroxymethylophiopogonone a	CC1=C(C2=C(C(=C1O)C)OC=C(C2=O)CC3=C(C4=C(C=C3)OCO4)O)O
Ophiopogon japonicus (Thunb.) Ker Gawl.	25(s)-ruscogenin 1-o-alpha-l-rhamnopy-ranosyl-(1-2)-beta-d-xylopyranoside	CC1CCC2(C(C3C(O2)CC4C3(CCC5C4CC=C6C5(C(CC(C6)O)OC7C(C(C(CO7)O)O)OC8C(C(C(C(O8)C)O)O)O)C)C)C)OC1
Ophiopogon japonicus (Thunb.) Ker Gawl.	25(s)-ruscogenin 1-o-[α-l-rhamnopyranosyl-(1→2)][β-d-xylopyra-nosyl-(1→3)]-β-d-fucopyranoside	CC1CCC2(C(C3C(O2)CC4C3(CCC5C4CC=C6C5(C(CC(C6)O)OC7C(C(C(C(O7)C)O)OC8C(C(C(CO8)O)O)O)OC9C(C(C(C(O9)C)O)O)O)C)C)C)OC1
Ophiopogon japonicus (Thunb.) Ker Gawl.	5,7,2'-trihydroxy-6-methyl-3-(3',4'-methylene-dioxybenzyl)chromone	CC1=C(C=C2C(=C1O)C(=O)C(=CO2)CC3=C(C4=C(C=C3)OCO4)O)O
Ophiopogon japonicus (Thunb.) Ker Gawl.	5,7-dihydroxy-6,8-dime thyl-3-(4'-hydroxy-3'-methoxybenzyl)chroman-4-one	CC1=C(C2=C(C(=C1O)C)OCC(C2=O)CC3=C(C=C(C=C3)OC)O)O
Ophiopogon japonicus (Thunb.) Ker Gawl.	5-hydroxy-7,8-dimethoxy-6-methyl-3-(3',4'-dihydroxybenzyl)chroman-4-one	CC1=C(C2=C(C(=C1OC)OC)OCC(C2=O)CC3=CC(=C(C=C3)O)O)O
Ophiopogon japonicus (Thunb.) Ker Gawl.	6-aldehydo-isoophiopogone a	CC1=C(C(=C(C2=C1OC=C(C2=O)CC3=CC4=C(C=C3)OCO4)O)C=O)O
Ophiopogon japonicus (Thunb.) Ker Gawl.	6-aldehydo-isoophiopogone b	CC1=C(C(=C(C2=C1OC=C(C2=O)CC3=CC=C(C=C3)OC)O)C=O)O
Ophiopogon japonicus (Thunb.) Ker Gawl.	6-aldehydo-isoophipogonone a	CC1=C(C(=C(C2=C1OC=C(C2=O)CC3=CC4=C(C=C3)OCO4)O)C=O)O
Ophiopogon japonicus (Thunb.) Ker Gawl.	6-aldehydo-isoophipogonone b	CC1=C(C(=C(C2=C1OC=C(C2=O)CC3=CC=C(C=C3)OC)O)C=O)O
Ophiopogon japonicus (Thunb.) Ker Gawl.	adeninenucleoside	C1=NC2=C(C(=N1)N)N=CN2C3C(C(C(O3)CO)O)O
Ophiopogon japonicus (Thunb.) Ker Gawl.	borneol-2-o-α-l-arabinofuranosyl(1→6)-β-d-glucopyranoside	CC(=CCCC(C)(C=C)OC1C(C(C(C(O1)COC2C(C(C(O2)CO)O)O)O)O)O)C
Ophiopogon japonicus (Thunb.) Ker Gawl.	borneol-2-o-β-d-apiofuranosyl(1→6)-β-d-glucopyranoside	CC1(C2CCC1(C(C2)OC3C(C(C(C(O3)COC4C(C(CO4)(CO)O)O)O)O)O)C)C
Ophiopogon japonicus (Thunb.) Ker Gawl.	borneol-2-o-β-d-glucopyranoside	CC1(C2CCC1(C(C2)OC3C(C(C(C(O3)CO)O)O)O)C)C
Ophiopogon japonicus (Thunb.) Ker Gawl.	diosgenin	CC1CCC2(C(C3C(O2)CC4C3(CCC5C4CC=C6C5(CCC(C6)O)C)C)C)OC1
Ophiopogon japonicus (Thunb.) Ker Gawl.	guanosine	C1=NC2=C(N1C3C(C(C(O3)CO)O)O)NC(=NC2=O)N.O
Ophiopogon japonicus (Thunb.) Ker Gawl.	isoophiopogonone a	CC1=C(C(=C(C2=C1OC=C(C2=O)CC3=CC4=C(C=C3)OCO4)O)C=O)O
Ophiopogon japonicus (Thunb.) Ker Gawl.	jasmololone	CCC=CCC1=C(C(CC1=O)O)C
Ophiopogon japonicus (Thunb.) Ker Gawl.	methy-lophiopogonone b	CC1=C(C2=C(C(=C1O)C)OC=C(C2=O)CC3=CC=C(C=C3)OC)O
Ophiopogon japonicus (Thunb.) Ker Gawl.	methyl beta-orcinol caroxylate	CC1=CC(=C(C(=C1C(=O)OC)O)C=O)O
Ophiopogon japonicus (Thunb.) Ker Gawl.	methyl ophiopogonanone a	CC1=C(C2=C(C(=C1O)C)OCC(C2=O)CC3=CC4=C(C=C3)OCO4)O
Ophiopogon japonicus (Thunb.) Ker Gawl.	methyl ophiopogonanone b	CC1=C(C2=C(C(=C1O)C)OCC(C2=O)CC3=CC=C(C=C3)OC)O
Ophiopogon japonicus (Thunb.) Ker Gawl.	n-(trans-p-coumaroyl)tyramine	C1=CC(=CC=C1CCNC(=O)C=CC2=CC=C(C=C2)O)O
Ophiopogon japonicus (Thunb.) Ker Gawl.	n-trans-feruloyltyramine	COC1=C(C=CC(=C1)C=CC(=O)NCCC2=CC=C(C=C2)O)O
Ophiopogon japonicus (Thunb.) Ker Gawl.	n-[β-hydroxy-β-(4-hydroxyphenyl)]ethyl-4-hydroxy cinnamide	C1=CC(=CC=C1C=CC(=O)NCC(C2=CC=C(C=C2)O)O)O
Ophiopogon japonicus (Thunb.) Ker Gawl.	oleanolicacid	CC1(CCC2(CCC3(C(=CCC4C3(CCC5C4(CCC(C5(C)C)O)C)C)C2C1)C)C(=O)O)C
Ophiopogon japonicus (Thunb.) Ker Gawl.	ophiogenin-3-o-α-l-rhamnopyranosyl(1→2)-β-d-glucopyranoside	CC1CCC2(C(C3(C(O2)CC4(C3(CCC5C4CC=C6C5(CCC(C6)OC7C(C(C(C(O7)CO)O)O)OC8C(C(C(C(O8)C)O)O)O)C)C)O)O)C)OC1
Ophiopogon japonicus (Thunb.) Ker Gawl.	ophiopogon a	CC1CCC2(C(C3(C(O2)CC4(C3(CCC5C4CC=C6C5(CCC(C6)OC7C(C(C(C(O7)CO)O)OC8C(C(C(CO8)O)O)O)OC9C(C(C(C(O9)C)O)O)O)C)C)O)O)C)OC1
Ophiopogon japonicus (Thunb.) Ker Gawl.	ophiopogon b	CC1CCC2(C(C3(C(O2)CC4(C3(CCC5C4CC=C6C5(CCC(C6)OC7C(C(C(C(O7)CO)OC8C(C(C(C(O8)CO)O)O)O)OC9C(C(C(CO9)O)O)O)OC2C(C(C(C(O2)C)O)O)O)C)C)O)O)C)OC1
Ophiopogon japonicus (Thunb.) Ker Gawl.	ophiopogonanone a	CC1=C(C=C2C(=C1O)C(=O)C(CO2)CC3=CC4=C(C=C3)OCO4)O
Ophiopogon japonicus (Thunb.) Ker Gawl.	ophiopogonanone b	CC1=C(C=C2C(=C1O)C(=O)C(CO2)CC3=CC=C(C=C3)OC)O
Ophiopogon japonicus (Thunb.) Ker Gawl.	ophiopogonanone c	CC1=C(C2=C(C(=C1O)C=O)OCC(C2=O)CC3=CC4=C(C=C3)OCO4)O
Ophiopogon japonicus (Thunb.) Ker Gawl.	ophiopogonanone d	CC1=C(C2=C(C(=C1O)C=O)OCC(C2=O)CC3=CC4=C(C=C3)OCO4)OC
Ophiopogon japonicus (Thunb.) Ker Gawl.	ophiopogonanone e	CC1=C(C2=C(C(=C1O)OC)OCC(C2=O)CC3=C(C=C(C=C3)OC)O)O
Ophiopogon japonicus (Thunb.) Ker Gawl.	ophiopogonanone f	CC1=C(C2=C(C(=C1O)OC)OCC(C2=O)CC3=C(C=C(C=C3)OC)O)OC
Ophiopogon japonicus (Thunb.) Ker Gawl.	ophiopogonin a	CC1CCC2(C(C3C(O2)CC4C3(CCC5C4CC=C6C5(C(CC(C6)O)OC7C(C(C(C(O7)C)O)O)OC8C(C(C(C(O8)C)O)OC(=O)C)O)C)C)C)OC1
Ophiopogon japonicus (Thunb.) Ker Gawl.	ophiopogonin b	CC1CCC2(C(C3C(O2)CC4C3(CCC5C4CC=C6C5(C(CC(C6)O)OC7C(C(C(C(O7)C)O)O)OC8C(C(C(C(O8)C)O)O)O)C)C)C)OC1
Ophiopogon japonicus (Thunb.) Ker Gawl.	ophiopogonin c	CC1CCC2(C(C3C(O2)CC4C3(CCC5C4CC=C6C5(CCC(C6)OC7C(C(C(C(O7)CO)O)O)OC8C(C(C(C(O8)C)O)O)O)C)C)C)OC1
Ophiopogon japonicus (Thunb.) Ker Gawl.	ophiopogonin c'	CC1CCC2(C(C3C(O2)CC4C3(CCC5C4CC=C6C5(CCC(C6)OC7C(C(C(C(O7)CO)O)O)OC8C(C(C(C(O8)C)O)O)O)C)C)C)OC1
Ophiopogon japonicus (Thunb.) Ker Gawl.	ophiopogonin d	CC1CCC2(C(C3C(O2)CC4C3(CCC5C4CC=C6C5(C(CC(C6)O)OC7C(C(C(C(O7)C)O)OC8C(C(C(CO8)O)O)O)OC9C(C(C(C(O9)C)O)O)O)C)C)C)OC1
Ophiopogon japonicus (Thunb.) Ker Gawl.	ophiopogonin d'	CC1CCC2(C(C3C(O2)CC4C3(CCC5C4CC=C6C5(C(CC(C6)O)OC7C(C(C(C(O7)C)O)OC8C(C(C(CO8)O)O)O)OC9C(C(C(C(O9)C)O)O)O)C)C)C)OC1
Ophiopogon japonicus (Thunb.) Ker Gawl.	ophiopogonone a	CC1=C(C=C2C(=C1O)C(=O)C(=CO2)CC3=CC4=C(C=C3)OCO4)O
Ophiopogon japonicus (Thunb.) Ker Gawl.	ophiopogonone b	CC1=C(C=C2C(=C1O)C(=O)C(=CO2)CC3=CC=C(C=C3)OC)O
Ophiopogon japonicus (Thunb.) Ker Gawl.	ophiopogonone c	CC1=C(C2=C(C(=C1O)C=O)OC=C(C2=O)CC3=CC4=C(C=C3)OCO4)O
Ophiopogon japonicus (Thunb.) Ker Gawl.	ophiopogonoside a	CC(C)C1CCC2(C(CCC(C2C1OC3C(C(C(C(O3)CO)O)O)O)(C)O)O)C
Ophiopogon japonicus (Thunb.) Ker Gawl.	orchinol	COC1=CC(=C2C(=C1)CCC3=C2C=CC(=C3)O)OC
Ophiopogon japonicus (Thunb.) Ker Gawl.	ruscogenin	CC1CCC2(C(C3C(O2)CC4C3(CCC5C4CC=C6C5(C(CC(C6)O)O)C)C)C)OC1
Ophiopogon japonicus (Thunb.) Ker Gawl.	ruscogenin 1-o-sulfate	CC1CCC2(C(C3C(O2)CC4C3(CCC5C4CC=C6C5(C(CC(C6)O)OS(=O)(=O)O)C)C)C)OC1
Ophiopogon japonicus (Thunb.) Ker Gawl.	stigmasterol	CCC(C=CC(C)C1CCC2C1(CCC3C2CC=C4C3(CCC(C4)C)C)C)C(C)C
Ophiopogon japonicus (Thunb.) Ker Gawl.	stigmasterol-beta-d-glucoside	CCC(C=CC(C)C1CCC2C1(CCC3C2CC=C4C3(CCC(C4)OC5C(C(C(C(O5)CO)O)O)O)C)C)C(C)C
Ophiopogon japonicus (Thunb.) Ker Gawl.	uridine	C1=CN(C(=O)NC1=O)C2C(C(C(O2)CO)O)O
Ophiopogon japonicus (Thunb.) Ker Gawl.	β-patchoulene	CC1CCC2=C1CC3CCC2(C3(C)C)C

## Sheet: Additional Table 2
Additional Table 2. Active components of SMD.
ID	Canonical SMILES	Formula	MW	Rotatable bonds	nHAcc	nHDon	Log P	GI absorption
SM-1	Oc1c(ccc2c1OCO2)Cc1coc2c(c1=O)c(O)c(c(c2C)O)C	C19H16O7	356.33	2	7	3	2.8	High
SM-2	Oc1cc2occ(c(=O)c2c(c1C)O)Cc1ccc2c(c1O)OCO2	C18H14O7	342.3	2	7	3	2.47833	High
SM-3	COc1ccc(c(c1)O)CC1COc2c(C1=O)c(O)c(c(c2C)O)C	C19H20O6	344.36	3	6	3	2.78	High
SM-4	COc1c2OCC(C(=O)c2c(c(c1OC)C)O)Cc1ccc(c(c1)O)O	C19H20O7	360.36	4	7	3	2.44833	High
SM-5	O=Cc1c(O)c(C)c2c(c1O)c(=O)c(co2)Cc1ccc2c(c1)OCO2	C19H14O7	354.31	3	7	2	2.61167	High
SM-6	COc1ccc(cc1)Cc1coc2c(c1=O)c(O)c(c(c2C)O)C=O	C19H16O6	340.33	4	6	2	2.755	High
SM-7	O=Cc1c(O)c(C)c2c(c1O)c(=O)c(co2)Cc1ccc2c(c1)OCO2	C19H14O7	354.31	3	7	2	2.61167	High
SM-8	COc1ccc(cc1)Cc1coc2c(c1=O)c(O)c(c(c2C)O)C=O	C19H16O6	340.33	4	6	2	2.755	High
SM-9	OCC1OC(OC2CC3C(C2(C)CC3)(C)C)C(C(C1O)O)O	C16H28O6	316.39	3	6	4	0.701667	High
SM-10	O=Cc1c(O)c(C)c2c(c1O)c(=O)c(co2)Cc1ccc2c(c1)OCO2	C19H14O7	354.31	3	7	2	2.61167	High
SM-11	CCC=CCC1=C(C)C(CC1=O)O	C11H16O2	180.24	3	2	1	1.88833	High
SM-12	COc1ccc(cc1)Cc1coc2c(c1=O)c(O)c(c(c2C)O)C	C19H18O5	326.34	3	5	2	3.31833	High
SM-13	COC(=O)c1c(C)cc(c(c1O)C=O)O	C10H10O5	210.18	3	5	2	1.26167	High
SM-14	O=C1C(COc2c1c(O)c(C)c(c2C)O)Cc1ccc2c(c1)OCO2	C19H18O6	342.34	2	6	2	3.00833	High
SM-15	COc1ccc(cc1)CC1COc2c(C1=O)c(O)c(c(c2C)O)C	C19H20O5	328.36	3	5	2	3.06167	High
SM-16	O=C(C=Cc1ccc(cc1)O)NCCc1ccc(cc1)O	C17H17NO3	283.32	6	3	3	2.45833	High
SM-17	COc1cc(C=CC(=O)NCCc2ccc(cc2)O)ccc1O	C18H19NO4	313.35	7	4	3	2.39	High
SM-18	O=C(NCC(c1ccc(cc1)O)O)C=Cc1ccc(cc1)O	C17H17NO4	299.32	6	4	4	1.75167	High
SM-19	O=C1C(COc2c1c(O)c(c(c2)O)C)Cc1ccc2c(c1)OCO2	C18H16O6	328.32	2	6	2	2.69667	High
SM-20	COc1ccc(cc1)CC1COc2c(C1=O)c(O)c(c(c2)O)C	C18H18O5	314.33	3	5	2	2.85333	High
SM-21	O=Cc1c2OCC(C(=O)c2c(c(c1O)C)O)Cc1ccc2c(c1)OCO2	C19H16O7	356.33	3	7	2	2.55667	High
SM-22	COc1c2C(=O)C(COc2c(c(c1C)O)C=O)Cc1ccc2c(c1)OCO2	C20H18O7	370.35	4	7	1	2.74167	High
SM-23	COc1ccc(c(c1)O)CC1COc2c(C1=O)c(O)c(c(c2OC)O)C	C19H20O7	360.36	4	7	3	2.34833	High
SM-24	COc1ccc(c(c1)O)CC1COc2c(C1=O)c(OC)c(c(c2OC)O)C	C20H22O7	374.38	5	7	2	2.61	High
SM-25	Oc1cc2occ(c(=O)c2c(c1C)O)Cc1ccc2c(c1)OCO2	C18H14O6	326.3	2	6	2	2.84	High
SM-26	COc1ccc(cc1)Cc1coc2c(c1=O)c(O)c(c(c2)O)C	C18H16O5	312.32	3	5	2	2.99833	High
SM-27	O=Cc1c(O)c(C)c(c2c1occ(c2=O)Cc1ccc2c(c1)OCO2)O	C19H14O7	354.31	3	7	2	2.64833	High
SM-28	COc1cc(OC)c2c(c1)CCc1c2ccc(c1)O	C16H16O3	256.3	2	3	1	3.1	High
SM-29	CC1CCC2(OC1)OC1C(C2C)C2(C(C1)C1CC=C3C(C1CC2)(C)C(O)CC(C3)O)C	C27H42O4	430.62	0	4	2	4.19167	High
SM-30	COc1cc2ccc(=O)oc2cc1O	C10H8O4	192.17	1	4	1	1.52	High
SM-31	CC(COC(=O)c1ccccc1C(=O)OCC(C)C)C	C16H22O4	278.34	8	4	0	3.55833	High
SM-32	OC(=O)c1ccc(c(c1)O)O	C7H6O4	154.12	1	4	3	0.653333	High
SM-33	CC1=CC[C@H](CC1)C(O)(C)C	C10H18O	154.25	1	1	1	2.49	High
SM-34	COc1c(oc2c(c1=O)c(O)cc(c2)OC)c1ccc(cc1)O	C17H14O6	314.29	3	6	2	2.35833	High
SM-35	COc1cc(ccc1O)c1oc2cc(O)cc(c2c(=O)c1O)O	C16H12O7	316.26	2	7	4	1.65167	High
SM-36	OC[C@H]1O[C@@H](Oc2ccc3c(c2)occ(c3=O)c2ccc(cc2)OC)[C@@H]([C@H]([C@@H]1O)O)O	C22H22O9	430.4	5	9	4	0.951667	High
SM-37	COc1ccc(cc1)c1coc2c(c1=O)ccc(c2)O	C16H12O4	268.26	2	4	1	2.66167	High
SM-38	COc1ccc(cc1O)c1coc2c(c1=O)ccc(c2)O	C16H12O5	284.26	2	5	2	2.30333	High
SM-39	Oc1ccc(cc1)c1oc2cc(O)cc(c2c(=O)c1O)O	C15H10O6	286.24	1	6	4	1.57667	High
SM-40	CC(=CCc1c(O)c(CC=C(C)C)c2c(c1O)c(=O)c(co2)c1ccc(cc1)O)C	C25H26O5	406.47	5	5	3	4.97167	High
SM-41	COc1ccc(cc1)c1coc2c(c1=O)cc(c(c2)O)OC	C17H14O5	298.29	3	5	1	2.69667	High
SM-42	C/C=C/c1ccc(cc1)OC	C10H12O	148.2	2	1	0	2.78667	High
SM-43	COc1cc(O)c2c(c1)occ(c2=O)c1ccc(cc1)O	C16H12O5	284.26	2	5	2	2.43333	High
SM-44	C=CC(c1cc(/C=C/C(=O)c2ccc(cc2)O)c(cc1O)OC)(C)C	C21H22O4	338.4	6	4	2	3.98	High
SM-45	COc1ccc(c(c1)O)[C@H]1COc2c(C1)ccc(c2)O	C16H16O4	272.3	2	4	2	2.57333	High
SM-46	CCCCCc1ccco1	C9H14O	138.21	4	1	0	2.83	High
SM-47	C[C@H]1CC[C@@H]([C@H](C1)O)C(C)C	C10H20O	156.27	1	1	1	2.58	High
SM-48	CCCCOC(=O)c1ccccc1C(=O)OCCCC	C16H22O4	278.34	10	4	0	3.69333	High
SM-49	CCCCCC(=O)C	C7H14O	114.19	4	1	0	1.96667	High
SM-50	CCCCCCC=O	C7H14O	114.19	5	1	0	2.05	High
SM-51	Oc1ccc2c(c1)OC[C@@H]1[C@H]2Oc2c1cc1c(c2)OCO1	C16H12O5	284.26	0	5	1	2.36167	High
SM-52	CC1=C[C@@H]2[C@H](CC1)[C@](C)(O)CCC2(C)C	C14H24O	208.34	0	1	1	3.21667	High
SM-53	CC(=CCc1c(oc2c(c1=O)c(O)cc1c2C=CC(O1)(C)C)c1ccc(cc1O)O)C	C25H24O6	420.45	3	6	3	4.345	High
SM-54	OC(=O)c1c[nH]c2c1cccc2	C9H7NO2	161.16	1	2	2	1.565	High
SM-55	Oc1ccc(cc1)/C=C/C(=O)c1ccc(cc1O)O	C15H12O4	256.25	3	4	3	2.37	High
SM-56	Oc1ccc(cc1)[C@@H]1CC(=O)c2c(O1)cc(cc2)O	C15H12O4	256.25	1	4	2	2.06667	High
SM-57	CC1=CC(=O)CC(C1)(C)C	C9H14O	138.21	0	1	0	2.11333	High
SM-58	COc1c(CC=C(C)C)c(O)cc2c1c1oc3c(c1c(=O)o2)ccc(c3)O	C21H18O6	366.36	3	6	2	3.93	High
SM-59	COc1ccc2c(c1)O[C@@H]1[C@H]2COc2c1ccc(c2)O	C16H14O4	270.28	1	4	1	2.53167	High
SM-60	Oc1cc2O[C@@H](CC(=O)c2c(c1)O)c1ccccc1	C15H12O4	256.25	1	4	2	2.25833	High
SM-61	Cc1cc(c(c(c1)C(C)(C)C)O)C(C)(C)C	C15H24O	220.35	2	1	1	4.23833	High
SM-62	CCCCO	C4H10O	74.12	2	1	1	0.883333	High
SM-63	CC(=CCc1c(O)cc(c2c1occ(c2=O)c1ccc(cc1)O)O)C	C20H18O5	338.35	3	5	3	3.51167	High
SM-64	Oc1ccc(cc1)c1cc(=O)c2c(o1)cc(cc2)O	C15H10O4	254.24	1	4	2	2.40167	High
SM-65	COc1ccc2c(c1)oc(c(c2=O)c1ccccc1)C	C17H14O3	266.29	2	3	0	3.38	High
SM-66	O=CC1=C[C@@H]2[C@H](CC1)C2(C)C	C10H14O	150.22	1	1	0	2.215	High
SM-67	Oc1ccc(cc1)[C@@H]1CC(=O)c2c(O1)cc(cc2O)O	C15H12O5	272.25	1	5	3	1.84333	High
SM-68	CC(=CCc1cc(ccc1O)c1cc(=O)c2c(o1)cc(cc2O)O)C	C20H18O5	338.35	3	5	3	3.585	High
SM-69	CCCCOC/C=C/CCC	C10H20O	156.27	7	1	0	3.04833	High
SM-70	CC(=CCc1cc(ccc1O)[C@H]1Oc2c(C(=O)[C@@H]1O)ccc(c2CC=C(C)C)O)C	C25H28O5	408.49	5	5	3	4.09667	High
SM-71	CC(=CCc1cc(ccc1O)[C@@H]1CC(=O)c2c(O1)c1C=CC(Oc1cc2)(C)C)C	C25H26O4	390.47	3	4	1	4.79667	High
SM-72	COc1cc2OC[C@H](C(=O)c2c(c1CC=C(C)C)O)c1ccc(cc1O)O	C21H22O6	370.4	4	6	3	3.27	High
SM-73	Oc1cc(O)c2c(c1)OC[C@H](C2=O)c1ccc(c2c1OC(C)(C)C=C2)O	C20H18O6	354.35	1	6	3	2.71833	High
SM-74	COc1c2C[C@@H](COc2cc(c1CC=C(C)C)O)c1ccc(cc1O)O	C21H24O5	356.41	4	5	3	3.61167	High
SM-75	COc1c2C[C@H](COc2cc(c1CC=C(C)C)OC)c1ccc(cc1O)O	C22H26O5	370.44	5	5	2	3.99333	High
SM-76	COc1ccc(c(c1CC=C(C)C)O)[C@H]1COc2c(C1)ccc(c2)O	C21H24O4	340.41	4	4	2	4.02667	High
SM-77	COc1cc(O)cc2c1c1oc3c(c1c(=O)o2)ccc(c3)O	C16H10O6	298.25	1	6	2	2.43333	High
SM-78	Oc1ccc(c(c1)O)C(=O)/C=C/c1ccc2c(c1)C=CC(O2)(C)C	C20H18O4	322.35	3	4	2	3.55	High
SM-79	CC(=CCc1cc(ccc1O)C[C@H](C(=O)c1cc(CC=C(C)C)c(cc1O)O)O)C	C25H30O5	410.5	8	5	4	4.60167	High
SM-80	COc1cc2occ(c(=O)c2c(c1CC=C(C)C)O)c1ccc(c(c1O)CC=C(C)C)O	C26H28O6	436.5	6	6	3	4.96333	High
SM-81	Oc1ccc(c(c1)O)c1cc2ccc3c(c2oc1=O)C=CC(O3)(C)C	C20H16O5	336.34	1	5	2	3.36	High
SM-82	CC(=CCc1cc(/C=C/C(=O)c2ccc(cc2O)O)ccc1O)C	C20H20O4	324.37	5	4	3	3.85833	High
SM-83	CC(=CCc1c(C)ccc2c1OC[C@@H]1[C@H]2Oc2c1ccc(c2)C)C	C22H24O2	320.42	2	2	0	4.96833	High
SM-84	COc1c2C[C@H](Oc2cc2c1cc(c(=O)o2)c1ccc(cc1O)O)C(O)(C)C	C21H20O7	384.38	3	7	3	2.65333	High
SM-85	CC(=CCc1cc(ccc1O)/C(=C/C(=O)c1cc(CC=C(C)C)c(cc1O)O)/O)C	C25H28O5	408.49	7	5	4	4.73333	High
SM-86	Oc1cc(O)c2c(c1)occ(c2=O)c1cc(O)c2c(c1)C=CC(O2)(C)C	C20H16O6	352.34	1	6	3	2.96	High
SM-87	CC(=CCc1c(O)cc(c2c1oc(c1ccccc1)c(c2=O)O)O)C	C20H18O5	338.35	3	5	3	3.54167	High
SM-88	CC(=CCc1c(O)cc(c2c1O[C@H](c1ccccc1)[C@H](C2=O)O)O)C	C20H20O5	340.37	3	5	3	2.96833	High
SM-89	CCCCOC(=O)c1ccccc1	C11H14O2	178.23	5	2	0	2.95833	High
SM-90	Oc1ccc2c(c1)OC[C@H](C2)c1ccc2c(c1O)C=CC(O2)(C)C	C20H20O4	324.37	1	4	2	3.47	High
SM-91	COc1ccc(c(c1)O)C1=Cc2c(OC1)cc(cc2)O	C16H14O4	270.28	2	4	2	2.53	High
SM-92	COc1cc(O)ccc1/C=C/C(=O)c1ccc(cc1)OC	C17H16O4	284.31	5	4	1	2.97167	High
SM-93	COc1cc(O)ccc1/C=C\C(=O)c1ccc(cc1)O	C16H14O4	270.28	4	4	2	2.54667	High
SM-94	O=C(c1ccccc1)CC(=O)c1ccccc1	C15H12O2	224.25	4	2	0	2.855	High
SM-95	Oc1ccc2c(c1)oc(c2)c1ccc(c2c1OC(C)(C)C=C2)O	C19H16O4	308.33	1	4	2	3.56167	High
SM-96	COc1cc2c(cc1OC)oc(c2O)c1ccc(c(c1)CC=C(C)C)O	C21H22O5	354.4	5	5	2	4.15167	High
SM-97	COc1c(/C=C/C(=O)c2ccc(cc2)O)ccc(c1O)O	C16H14O5	286.28	4	5	3	2.14	High
SM-98	COc1c(/C=C\C(=O)c2ccc(cc2)O)ccc(c1CC=C(C)C)O	C21H22O4	338.4	6	4	2	4.02333	High
SM-99	COc1c(/C=C\C(=O)c2ccc(c(c2)CC=C(C)C)O)ccc(c1O)O	C21H22O5	354.4	6	5	3	3.65	High
SM-100	CC(=CCc1cc(ccc1O)[C@H]1CC(=O)c2c(O1)c(CC=C(C)C)c(cc2)O)C	C25H28O4	392.49	5	4	2	4.91	High
SM-101	C=CC(c1cc(/C=C/C(=O)c2ccc(cc2O)O)c(cc1O)OC)(C)C	C21H22O5	354.4	6	5	3	3.83333	High
SM-102	C=CC(c1c(O)cc(c2c1oc(=O)c(c2)c1ccc(cc1O)O)OC)(C)C	C21H20O6	368.38	4	6	3	3.485	High
SM-103	O=C1C=C2[C@H]3C[C@](C)(C(=O)O)[C@H]4C[C@]3(C)[C@H](C[C@@]2([C@]2([C@H]1[C@]1(C)CC[C@H](C([C@H]1CC2)(C)C)O)C)C)O4	C30H44O5	484.67	1	5	2	4.475	High
SM-104	CC(=CCc1cc2c(=O)cc(oc2cc1O)c1ccc(cc1)O)C	C20H18O4	322.35	3	4	2	3.87167	High
SM-105	CC(=CCc1c(O)cc2c(c1O)c(=O)c(c(o2)c1ccc(cc1)O)O)C	C20H18O6	354.35	3	6	4	3.07167	High
SM-106	COc1c(CC=C(C)C)c(OC)cc(c1c1coc2c(c1=O)ccc(c2)O)O	C22H22O6	382.41	5	6	2	3.64833	High
SM-107	COc1ccc(cc1)c1coc2c(c1=O)c(O)c(c(c2)O)CC=C(C)C	C21H20O5	352.38	4	5	2	3.93	High
SM-108	COc1ccc(cc1O)c1coc2c(c1=O)c(O)c(c(c2)O)CC=C(C)C	C21H20O6	368.38	4	6	3	3.56	High
SM-109	OC/C(=C/Cc1c(O)cc(c2c1occ(c2=O)c1ccc(cc1)O)O)/C	C20H18O6	354.35	4	6	4	2.64667	High
SM-110	OC/C(=C/Cc1c(O)cc(c2c1occ(c2=O)c1ccc(c(c1)O)OC)O)/C	C21H20O7	384.38	5	7	4	2.735	High
SM-111	CC(=CCc1cc(cc(c1O)O)[C@H]1CC(=O)c2c(O1)c(CC=C(C)C)c(cc2O)O)C	C25H28O6	424.49	5	6	4	4.23333	High
SM-112	CC(=CCc1c(O)cc(c2c1occ(c2=O)c1ccc(c(c1)O)O)O)C	C20H18O6	354.35	3	6	4	3.145	High
SM-113	COc1ccc(cc1)c1coc2c(c1=O)c(O)cc(c2CC=C(C)C)O	C21H20O5	352.38	4	5	2	3.87833	High
SM-114	COc1ccc(c(c1)O)c1coc2c(c1=O)c(O)c(c(c2)O)CC=C(C)C	C21H20O6	368.38	4	6	3	3.53	High
SM-115	CC(=CCc1c(O)cc2c(c1O)c(=O)cc(o2)c1ccc(c(c1)O)O)C	C20H18O6	354.35	3	6	4	3.22167	High
SM-116	CC(=CCc1c(O)cc2c(c1CCc1ccc(c(c1)O)O)C[C@H](C(O2)(C)C)O)C	C24H30O5	398.49	5	5	4	4.07167	High
SM-117	CC(=CCc1c(O)c(CC=C(C)C)c2c(c1O)c1cc(O)c(cc1CC2)O)C	C24H28O4	380.48	4	4	4	4.825	High
SM-118	CC(=CCc1c(O)cc(c2c1CCc1c2cc(c(c1)O)O)O)C	C19H20O4	312.36	2	4	4	3.41	High
SM-119	COc1c(CC=C(C)C)c(O)cc(c1c1coc2c(c1=O)ccc(c2)O)O	C21H20O6	368.38	4	6	3	3.295	High
SM-120	COc1c(CC=C(C)C)c(O)cc2c1cc(c(=O)o2)c1ccc(cc1O)O	C21H20O6	368.38	4	6	3	3.54	High
SM-121	COc1c(CC=C(C)C)c(OC)cc2c1cc(c(=O)o2)c1ccc(cc1O)O	C22H22O6	382.41	5	6	2	3.89833	High
SM-122	Cc1cc(C)c2c(n1)CCCC2	C11H15N	161.24	0	1	0	2.80167	High
SM-123	CC(=CCc1c(O)ccc(c1O)C(=O)/C=C/c1ccc(cc1O)O)C	C20H20O5	340.37	5	5	4	3.41	High
SM-124	COc1c(CC=C(C)C)c(O)cc2c1cc(o2)c1ccc(cc1O)O	C20H20O5	340.37	4	5	3	3.77	High
SM-125	CC(=CCc1c(O)ccc(c1O)c1coc2c(c1=O)c(O)cc(c2)O)C	C20H18O6	354.35	3	6	4	3.14	High
SM-126	Oc1cc(O)c2c(c1)occ(c2=O)c1ccc2c(c1O)C=CC(O2)(C)C	C20H16O6	352.34	1	6	3	2.92833	High
SM-127	Oc1cc(O)c2c(c1)OC[C@H](C2=O)c1ccc2c(c1O)C=CC(O2)(C)C	C20H18O6	354.35	1	6	3	2.73167	High
SM-128	Oc1ccc2c(c1)O[C@@H]1[C@H]2COc2c1ccc1c2C=CC(O1)(C)C	C20H18O4	322.35	0	4	1	3.37167	High
SM-129	OC[C@]1(C)[C@@H](O)CC[C@]2([C@H]1CC[C@]1([C@H]2C(=O)C=C2[C@@]1(C)CC[C@@]1([C@H]2C[C@](CC1)(C)C(=O)O)C)C)C	C30H46O5	486.68	2	5	3	4.49167	High
SM-130	CC(=CCc1cc(/C=C/C(=O)c2ccc(cc2O)O)cc(c1O)O)C	C20H20O5	340.37	5	5	4	3.52667	High
SM-131	OC[C@@]1(C)CCc2c(O1)cc1c(c2OC)cc(c(=O)o1)c1ccc(cc1O)O	C21H20O7	384.38	3	7	3	2.66333	High
SM-132	Oc1c(ccc2c1C=CC(O2)(C)C)[C@@H]1COc2c(C1)ccc1c2C=CC(O1)(C)C	C25H26O4	390.47	1	4	1	4.69	High
SM-133	Oc1ccc2c(c1)occ(c2=O)c1ccc2c(c1O)OCO2	C16H10O6	298.25	1	6	2	2.12333	High
SM-134	Oc1ccc(c(c1)O)[C@@H]1COc2c(C1)ccc1c2C=CC(O1)(C)C	C20H20O4	324.37	1	4	2	3.44833	High
SM-135	CC(=CCc1c(O)cc(c2c1O[C@@H](CC2=O)c1ccccc1)O)C	C20H20O4	324.37	3	4	2	3.66833	High
SM-136	Oc1ccc2c(c1)OCC(=C2)c1ccc(c2c1OC(C)(C)C=C2)O	C20H18O4	322.35	1	4	2	3.38333	High
SM-137	Oc1ccc2c(c1)occ(c2=O)c1ccc2c(c1O)C=CC(O2)(C)C	C20H16O5	336.34	1	5	2	3.13167	High
SM-138	COc1ccc2c(c1)oc1c2c(=O)oc2c1c(O)cc(c2)O	C16H10O6	298.25	1	6	2	2.52	High
SM-139	COc1cc2c(cc1OC)oc1c2c(=O)oc2c1c(O)cc(c2)O	C17H12O7	328.27	2	7	2	2.51	High
SM-140	CC(=CCc1c(O)ccc(c1O)c1coc2c(c1=O)ccc(c2)O)C	C20H18O5	338.35	3	5	3	3.33833	High
SM-141	OC[C@H]1O[C@@H](Oc2ccc3c(c2)OC[C@@H]2[C@H]3Oc3c2ccc(c3)OC)[C@@H]([C@H]([C@@H]1O)O)O	C22H24O9	432.42	4	9	4	0.806667	High
SM-142	CC(=CCc1c(O)ccc(c1O)[C@@H]1COc2c(C1)ccc1c2C=CC(O1)(C)C)C	C25H28O4	392.49	3	4	2	4.93167	High
SM-143	COc1c(oc2c(c1=O)c(O)cc(c2)O)c1cc(O)c(c(c1)CC=C(C)C)O	C21H20O7	384.38	4	7	4	3.14833	High
SM-144	CC(=CCc1cc(cc(c1O)O)[C@@H]1CC(=O)c2c(O1)cc(cc2O)O)C	C20H20O6	356.37	3	6	4	2.905	High
SM-145	COc1c(oc2c(c1=O)c(O)c(cc2)O)c1cc(O)c(cc1CC=C(C)C)O	C21H20O7	384.38	4	7	4	3.16	High
SM-146	Oc1ccc(cc1)[C@H]1CC(=O)c2c(O1)cc(cc2)O	C15H12O4	256.25	1	4	2	2.05333	High
SM-147	CCC1(O)CCC1	C6H12O	100.16	1	1	1	1.41667	High
SM-148	CC(=CCc1c(O)ccc2c1O[C@@H](CC2=O)c1ccc(cc1)O)C	C20H20O4	324.37	3	4	2	3.50167	High
SM-149	COc1c2CCC(Oc2cc2c1c1oc3c(c1c(=O)o2)ccc(c3)O)(C)C	C21H18O6	366.36	1	6	1	3.84167	High
SM-150	CC(=CCc1cc(ccc1O)c1oc2cc(O)cc(c2c(=O)c1O)O)C	C20H18O6	354.35	3	6	4	3.08667	High
SM-151	COc1c2CCC(Oc2cc2c1cc(c(=O)o2)c1ccc(cc1O)O)(C)C	C21H20O6	368.38	2	6	2	3.45	High
SM-152	CC(=CCc1c2O[C@H](CC(=O)c2cc(c1O)CC=C(C)C)c1ccc(cc1)O)C	C25H28O4	392.49	5	4	2	4.96833	High
SM-153	OC[C@H]1O[C@@H](Oc2ccc(cc2)c2coc3c(c2=O)ccc(c3)OC)[C@@H]([C@H]([C@@H]1O)O)O	C22H22O9	430.4	5	9	4	0.901667	High
SM-154	COc1ccc2c(c1)occ(c2=O)c1ccc(cc1)O	C16H12O4	268.26	2	4	1	2.64833	High
SM-155	COc1cc(O)cc2c1[C@@H]1Oc3c([C@@H]1CO2)ccc(c3CC=C(C)C)O	C21H22O5	354.4	3	5	2	3.53667	High
SM-156	COc1cc(ccc1O)c1oc2cc(O)cc(c2c(=O)c1OC)O	C17H14O7	330.29	3	7	3	2.2	High
SM-157	O[C@H]1CC[C@]2([C@H]([C@@]1(C)O)CC[C@@]1([C@@H]2CC=C2[C@@]1(C)CC[C@@]1([C@H]2C[C@](C)(CC1)C(=O)O)C)C)C	C29H46O4	458.67	1	4	3	4.94833	High
SM-158	OC[C@@]1(C)[C@@H](O)CC[C@]2([C@H]1CC[C@@]1([C@@H]2C(=O)C=C2[C@@]1(C)CC[C@@]1([C@H]2C[C@@](CC1)(C)C(=O)O)C)C)C	C30H46O5	486.68	2	5	3	4.45833	High
SM-159	Oc1ccc(c(c1)O)C(=O)/C=C\c1ccccc1	C15H12O3	240.25	3	3	2	2.755	High
SM-160	CC(=CCc1c(O)ccc(c1O)[C@H]1COc2c(C1=O)c(O)cc(c2CC=C(C)C)O)C	C25H28O6	424.49	5	6	4	4.355	High
SM-161	COc1ccc(c(c1O)O)[C@@H]1COc2c(C1)ccc1c2C=CC(O1)(C)C	C21H22O5	354.4	2	5	2	3.51	High
SM-162	COc1c(C/C=C\c2ccc(c(c2)O)O)ccc(c1O)O	C16H16O5	288.3	4	5	4	2.37167	High
SM-163	COc1c(O)ccc(c1O)[C@@H]1COc2c(C1)ccc1c2C=CC(O1)(C)C	C21H22O5	354.4	2	5	2	3.48833	High
SM-164	COc1ccc(cc1)c1coc2c(c1=O)ccc(c2)OC	C17H14O4	282.29	3	4	0	3.06	High
SM-165	COc1c2c(OC[C@@H]3[C@H]2Oc2c3cc(c(c2)O)CC=C(C)C)cc(c1CC=C(C)C)O	C26H30O5	422.51	5	5	2	4.96333	High
SM-166	COc1ccc(c(c1)O)[C@@H]1COc2c(C1)ccc1c2C=CC(O1)(C)C	C21H22O4	338.4	2	4	1	3.81167	High
SM-167	Oc1ccc(cc1)C[C@H](C(=O)c1ccc(cc1O)O)O	C15H14O5	274.27	4	5	4	1.61	High
SM-168	CC(=CCc1cc2c(cc1O)oc(=O)cc2c1ccc(cc1)O)C	C20H18O4	322.35	3	4	2	3.85333	High
SM-169	Oc1ccc(cc1)/C=C/C(=O)c1ccc2c(c1O)C=CC(O2)(C)C	C20H18O4	322.35	3	4	2	3.54167	High
SM-170	O[C@@H]1COC(=C(C1=O)O)C	C6H8O4	144.13	0	4	2	-0.208333	High
SM-171	Cc1ccnc2c1CCCC2	C10H13N	147.22	0	1	0	2.45833	High
SM-172	CC(=O)O[C@H]1O[C@H](Oc2ccc(cc2)[C@@H]2CC(=O)c3c(O2)cc(cc3)O)[C@H]([C@H]([C@@H]1C)O)O	C23H24O9	444.43	5	9	3	1.64167	High
SM-173	COc1c2c(OC[C@@H]3[C@@H]2Oc2c3cc3c(c2)OC(C=C3)(C)C)cc(c1CC=C(C)C)O	C26H28O5	420.5	3	5	1	4.785	High
SM-174	CC(=CCc1c(O)cc2c(c1O)C(=O)C[C@@H](O2)c1ccc(c(c1)O)O)C	C20H20O6	356.37	3	6	4	2.94	High
SM-175	COc1cc(O)cc2c1cc(c(=O)o2)c1ccc(cc1O)O	C16H12O6	300.26	2	6	3	2.06667	High
SM-176	CC(=O)Oc1ccc2c(c1)oc(c(c2=O)c1ccccc1)C	C18H14O4	294.3	3	4	0	3.32167	High
SM-177	Oc1ccc2c(c1)oc(c(c2=O)c1ccccc1)C	C16H12O3	252.26	1	3	1	2.97167	High
SM-178	CC(=CCc1c(O)cc(c2c1O[C@H](CC2=O)c1ccc(c(c1)O)O)O)C	C20H20O6	356.37	3	6	4	2.89833	High
SM-179	COc1cc2occ(c(=O)c2c(c1CC=C(C)C)O)c1ccc(cc1)O	C21H20O5	352.38	4	5	2	3.86833	High
SM-180	CC(=CCc1c(O)cc2c(c1O)c(=O)c(co2)c1cc(O)c2c(c1)C=CC(O2)(C)C)C	C25H24O6	420.45	3	6	3	4.42833	High
SM-181	COc1ccc2c(c1)O[C@@H]1[C@H]2COc2c1ccc(c2CC=C(C)C)O	C21H22O4	338.4	3	4	1	3.99	High
SM-182	COc1c(CC=C(C)C)c(OC)cc2c1cc(o2)c1ccc(cc1O)O	C21H22O5	354.4	5	5	2	4.17	High
SM-183	COc1cc2OC[C@@H](C(=O)c2cc1CC=C(C)C)c1ccc(cc1O)OC	C22H24O5	368.42	5	5	1	3.90167	High
SM-184	COc1cc(O)cc2c1C(=O)[C@@H](CO2)c1ccc2c(c1O)C=CC(O2)(C)C	C21H20O6	368.38	2	6	2	2.87333	High
SM-185	Oc1cc(O)c2c(c1)oc(c(c2=O)O)c1ccc2c(c1)C[C@H](C(O2)(C)C)O	C20H18O7	370.35	1	7	4	2.29	High
SM-186	CC(=CCc1c(O)ccc(c1O)C(=O)/C=C/c1ccc(cc1)O)C	C20H20O4	324.37	5	4	3	3.82833	High
SM-187	CC(=CCc1cc(ccc1O)[C@@H]1Oc2c(C(=O)[C@H]1O)ccc1c2C=CC(O1)(C)C)C	C25H26O5	406.47	3	5	2	3.98667	High
SM-188	CC(=C)[C@@H]1Oc2c(C1)c(O)c1c(c2)occ(c1=O)c1ccc(cc1)O	C20H16O5	336.34	2	5	2	3.40333	High
SM-189	O=C1C=C2[C@@]([C@]3([C@@H]1[C@@]1(C)CC[C@@H](C([C@@H]1CC3)(C)C)O)C)(C)CC[C@@]1([C@]2(O)C[C@](C)(CC1)C(=O)O)C	C30H46O5	486.68	1	5	3	4.56167	High
SM-190	COc1ccc(cc1O)c1coc2c(c1=O)cc(c(c2)O)OC	C17H14O6	314.29	3	6	2	2.34333	High
SM-191	CC(=CCc1c(O)ccc2c1oc(=O)c1c2oc2c1ccc(c2)O)C	C20H16O5	336.34	2	5	2	3.93	High
SM-192	O=C1C[C@H](Oc2c1ccc1c2C=CC(O1)(C)C)c1ccc2c(c1)C=CC(O2)(C)C	C25H24O4	388.46	1	4	0	4.56833	High
SM-193	CC(=CCc1cc(ccc1O)[C@H]1CC(=O)c2c(O1)cc(cc2)O)C	C20H20O4	324.37	3	4	2	3.50167	High
SM-194	CC(=CCc1c(O)cc2c(c1O)C=C(CO2)c1ccc(cc1O)O)C	C20H20O5	340.37	3	5	4	3.21667	High
SM-195	COC(=O)c1ccccc1C(=O)OC	C10H10O4	194.18	4	4	0	1.68833	High
SM-196	CCCCCCCCC=O	C9H18O	142.24	7	1	0	2.78167	High
SM-197	CCCCCCCCCCCC(=O)O	C12H24O2	200.32	10	2	1	3.50833	High
SM-198	O=C(/C=C/c1ccc(cc1)O)NCCc1ccc(cc1)O	C17H17NO3	283.32	6	3	3	2.45833	High
SM-199	CCCCC[C@H](C=C)O	C8H16O	128.21	5	1	1	2.235	High
SM-200	COc1cc(/C=C\C(=O)NCCc2ccc(cc2)O)ccc1O	C18H19NO4	313.35	7	4	3	2.39	High
SM-201	CCCCCC=O	C6H12O	100.16	4	1	0	1.65833	High
SM-202	O=C1C[C@H]2C([C@]1(C)CC2)(C)C	C10H16O	152.23	0	1	0	2.37167	High
SM-203	OCc1ccc(o1)C=O	C6H6O3	126.11	2	3	1	0.188333	High
SM-204	C[C@@H]1CC[C@@H]2[C@@]31CC[C@@]([C@H](C3)C2(C)C)(C)O	C15H26O	222.37	0	1	1	3.53833	High
SM-205	CCC/C=C/C=O	C6H10O	98.14	3	1	0	1.49833	High
SM-206	O[C@@H]1C[C@H]2C([C@]1(C)CC2)(C)C	C10H18O	154.25	0	1	1	2.41833	High
SM-207	COc1cc(cc(c1O)OC)[C@@H]1OC[C@@H]2[C@H]1CO[C@H]2c1cc(OC)c(c(c1)OC)O	C22H26O8	418.44	6	8	2	2.33333	High
SM-208	CCCCCCOC=O	C7H14O2	130.18	6	2	0	1.94833	High
SM-209	COc1cc(cc(c1O)OC)[C@@H]1OC[C@@H]2[C@H]1CO[C@@H]2c1cc(OC)c(c(c1)OC)O	C22H26O8	418.44	6	8	2	2.33333	High
SM-210	CCCCCC(=O)C=C	C8H14O	126.2	5	1	0	2.25667	High
SM-211	OC(=O)[C@@H]1CCN1	C4H7NO2	101.1	1	3	2	-1.19	High
SM-212	C[C@@H]1CC[C@@]2(OC1)O[C@@H]1[C@H]([C@@H]2C)[C@]2([C@H](C1)[C@H]1CC[C@]3([C@@]([C@H]1CC2)(C)[C@H](O)C[C@@H](C3)O)O)C	C27H44O5	448.64	0	5	3	3.66	High
SM-213	C[C@H]1CC[C@@]2(OC1)O[C@@H]1[C@H]([C@@H]2C)[C@@]2([C@H](C1)[C@@H]1CC=C3[C@]([C@H]1CC2)(C)CC[C@H](C3)O)C	C27H42O3	414.62	0	3	1	4.99667	High
SM-214	C[C@H]1CC[C@@]2(OC1)O[C@@H]1[C@H]([C@@H]2C)[C@@]2([C@@](C1)(O)[C@@H]1CC=C3[C@]([C@H]1CC2)(C)CC[C@H](C3)O)C	C27H42O4	430.62	0	4	2	4.265	High
SM-215	C[C@@H]1CC[C@@]2(OC1)O[C@@H]1[C@H]([C@@H]2C)[C@@]2([C@@](C1)(O)[C@@H]1CC=C3[C@]([C@H]1CC2)(C)CC[C@@H](C3)O)C	C27H42O4	430.62	0	4	2	4.28167	High
SM-216	C[C@@H]1CC[C@@]2(OC1)O[C@@H]1[C@H]([C@@H]2C)[C@@]2([C@@](C1)(O)[C@@H]1CC=C3[C@]([C@H]1CC2)(C)CC[C@H](C3)O)C	C27H42O4	430.62	0	4	2	4.30167	High
SM-217	COc1c2OC[C@H](C(=O)c2c(c(c1O)C)O)Cc1ccc(cc1)O	C18H18O6	330.33	3	6	3	2.43833	High
SM-218	Oc1ccc(cc1)C[C@@H]1COc2c(C1=O)c(O)c(c(c2C)O)C	C18H18O5	314.33	2	5	3	2.76167	High
SM-219	C[C@H]1CC[C@@]2(OC1)O[C@@H]1[C@H]([C@@H]2C)[C@@]2([C@](C1)(O)[C@@H]1CC=C3[C@]([C@H]1CC2)(C)CC[C@@H](C3)O)C	C27H42O4	430.62	0	4	2	4.26167	High
SM-220	CC(CC[C@@H]([C@@H]([C@H]1[C@@H](O)C[C@H]2[C@]1(C)CC[C@@H]1[C@H]2CC=C2[C@]1(C)[C@H](O)C[C@@H](C2)O)C)O)C	C27H46O4	434.65	5	4	4	4.11333	High
SM-221	OC[C@H](CC[C@@]1(O)O[C@@H]2[C@H]([C@H]1C)[C@]1([C@H](C2)[C@@H]2CC=C3[C@@]([C@H]2CC1)(C)CC[C@H](C3)O)C)C	C27H44O4	432.64	4	4	3	4.30833	High
SM-222	C[C@@H]1CC[C@@]2(OC1)O[C@@H]1[C@H]([C@@H]2C)[C@@]2([C@](C1)(O)[C@@H]1CC=C3[C@]([C@H]1CC2)(C)CC[C@@H](C3)O)C	C27H42O4	430.62	0	4	2	4.28167	High
SM-223	OC[C@H](CCC(=O)[C@H](C1=CC=C2[C@]1(C)CC[C@H]1[C@H]2CC=C2[C@]1(C)CC[C@@H](C2)O)C)C	C27H40O3	412.6	6	3	2	4.62667	High
SM-224	CCCCCCC(=O)C(C)C	C10H20O	156.27	6	1	0	3.01833	High
SM-225	Oc1ccc(cc1)C[C@H]1COc2c(C1=O)c(O)c(c(c2)O)C	C17H16O5	300.31	2	5	3	2.44	High
SM-226	COc1ccc(cc1)C[C@H]1COc2c(C1=O)c(O)c(c(c2C)O)C	C19H20O5	328.36	3	5	2	3.06167	High
SM-227	CC[C@H](CC(=O)C)C	C7H14O	114.19	3	1	0	1.86833	High
SM-228	COc1cc(ccc1O)C(=O)O	C8H8O4	168.15	2	4	2	1.08	High
SM-229	OC(=O)/C=C/c1ccc(c(c1)O)O	C9H8O4	180.16	2	4	3	0.931667	High
SM-230	COc1cc(/C=C/C(=O)O)ccc1O	C10H10O4	194.18	3	4	2	1.35667	High
SM-231	O=c1ccc2c(o1)cccc2	C9H6O2	146.14	0	2	0	1.81667	High
SM-232	OC(=O)c1ccccc1O	C7H6O3	138.12	1	3	2	1.24167	High
SM-233	OC[C@@H]([C@@H](Cc1ccc(c(c1)OC)O)CO)Cc1ccc(c(c1)OC)O	C20H26O6	362.42	9	6	4	2.46167	High
SM-234	CC(=CCc1c2occc2c(c2c1oc(=O)cc2)O)C	C16H14O4	270.28	2	4	1	3.28833	High
SM-235	CCCCCCC/C=C\[C@@H](C#CC#C[C@@H](C=C)O)O	C17H24O2	260.37	8	2	2	3.8	High
SM-236	CC(=CCOc1c2occc2cc2c1oc(=O)cc2)C	C16H14O4	270.28	3	4	0	3.31167	High
SM-237	CC(=CCOc1c2ccoc2cc2c1ccc(=O)o2)C	C16H14O4	270.28	3	4	0	3.30167	High
SM-238	O=c1ccc2c(o1)cc1c(c2)C[C@H](O1)C(O)(C)C	C14H14O4	246.26	1	4	1	2.14167	High
SM-239	COc1c2ccc(=O)oc2cc2c1cco2	C12H8O4	216.19	1	4	0	2.165	High
SM-240	CCCCO[C@]1(CO)O[C@@H]([C@H]([C@@H]1O)O)CO	C10H20O6	236.26	6	6	4	-0.381667	High
SM-241	CC(=CCc1ccc(c(=O)cc1C(C)C)O)C	C15H20O2	232.32	3	2	1	3.34167	High
SM-242	CCCCCCC/C=C\CC#CC#C[C@@H](C=C)O	C17H24O	244.37	8	1	1	4.55167	High
SM-243	O=c1ccc2c(o1)cc1c(c2)cco1	C11H6O3	186.16	0	3	0	2.12167	High
SM-244	C/C(=C\COc1c2ccoc2cc2c1ccc(=O)o2)/CCC=C(C)C	C21H22O4	338.4	6	4	0	4.75167	High
SM-245	OC/C=C/c1cc(OC)c(c(c1)OC)O	C11H14O4	210.23	4	4	2	1.47333	High
SM-246	COc1c2oc(=O)ccc2cc2c1occ2	C12H8O4	216.19	1	4	0	2.165	High
SM-247	O=c1ccc2c(o1)c(O)c1c(c2)cco1	C11H6O4	202.16	0	4	1	1.77833	High
SM-248	COc1c2occc2c(c2c1oc(=O)cc2)OCC=C(C)C	C17H16O5	300.31	4	5	0	3.29833	High
SM-249	OC(=O)c1cccnc1	C6H5NO2	123.11	1	3	1	0.323333	High
SM-250	OC(=O)[C@@H]1CCCCN1	C6H11NO2	129.16	1	3	2	-0.613333	High
SM-251	Cn1cccc(c1)C(=O)O	C7H8NO2	138.14	1	2	1	0.43	High
SM-252	OC(=O)[C@H]1CCCCN1	C6H11NO2	129.16	1	3	2	-0.611667	High
SM-253	C=CCc1ccc(c(c1)OC)OC	C11H14O2	178.23	4	2	0	2.58	High
SM-254	C=CCc1ccc(c(c1)OC)O	C10H12O2	164.2	3	2	1	2.25167	High
SM-255	O=Cc1ccccc1	C7H6O	106.12	1	1	0	1.56833	High
SM-256	Cn1c(=O)c2c3OCOc3ccc2c2c1c1cc3OCOc3cc1cc2	C20H13NO5	347.32	0	5	0	3.31	High
SM-257	COc1ccc(c(c1)O)C(=O)C	C9H10O3	166.17	2	3	1	1.63	High
SM-258	C=C[C@](CCC=C(C)C)(O)C	C10H18O	154.25	4	1	1	2.65667	High
SM-259	Cc1ccc(cc1)O	C7H8O	108.14	0	1	1	1.76	High
SM-260	COc1cc(ccc1O)C[C@@]1(O)COc2c([C@@H]1O)ccc(c2)O	C17H18O6	318.32	3	6	4	1.34833	High
SM-261	O=CC1=C2CC[C@H]([C@H]2C[C@H](CC1)C(=C)C)C	C15H22O	218.33	2	1	0	3.59	High
SM-262	CO[C@H]1c2c(C(=O)OC)c(O)c3c(c2OC([C@@H]1O)(C)C)cccc3	C18H20O6	332.35	3	6	2	2.22667	High
SM-263	COc1cc(=O)n(c2c1cccc2OC[C@@H](C(O)(C)C)O)C	C16H21NO5	307.34	5	5	2	1.37	High
SM-264	C[C@H]1Oc2c3C=CC(Oc3c3c(c2C(=O)[C@H]1C)oc(=O)cc3c1ccccc1)(C)C	C25H22O5	402.44	1	5	0	4.33333	High
SM-265	O[C@H]1CC[C@@]2(C(=CC[C@@H]3[C@@H]2C[C@@H](O)[C@@]2([C@]3(O)CC[C@@H]2C(=O)C)C)C1)C	C21H32O4	348.48	1	4	3	2.27333	High
SM-266	COc1cc(O)cc(c1)c1cc2c(o1)cc(c(c2)O)OC	C16H14O5	286.28	3	5	2	2.74167	High
SM-267	CC(=CCc1c(O)cc(cc1O)c1cc2c(o1)cc(cc2)O)C	C19H18O4	310.34	3	4	3	3.81167	High
SM-268	Oc1ccc2c(c1)oc(c2)c1cc(O)c2c(c1)OC(C=C2)(C)C	C19H16O4	308.33	1	4	2	3.555	High
SM-269	Oc1cc2OC(C)(C)C=Cc2c(c1)c1cc2c(o1)cc(cc2)O	C19H16O4	308.33	1	4	2	3.57167	High
SM-270	COc1cc2oc(cc2cc1OC)c1cc(O)cc(c1)O	C16H14O5	286.28	3	5	2	2.67667	High
SM-271	CC1=CCc2c(OC1)ccc1c2oc(c1)c1cc(O)cc(c1)O	C19H16O4	308.33	1	4	2	3.46833	High
SM-272	COc1cc2OCC(=CCc2c2c1cc(o2)c1cc(O)cc(c1)O)C	C20H18O5	338.35	2	5	2	3.46167	High
SM-273	Cc1ccc2c(c1O)C(=O)c1c(C2=O)c(O)c(cc1)O	C15H10O5	270.24	0	5	3	2.03167	High
SM-274	COc1cc(O)cc2c1c1c(O)cccc1cc2	C15H12O3	240.25	1	3	2	2.94833	High
SM-275	O[C@H]1CC[C@@]2([C@]3([C@]1(C)O)C[C@@H](C(C3)(C)C)CC2)C	C16H28O2	252.39	0	2	2	3.07	High
SM-276	O=c1cc(O)c2c(o1)cccc2	C9H6O3	162.14	0	3	1	1.42833	High
SM-277	Oc1cc2OC(=C)C=Cc2cc1	C10H8O2	160.17	0	2	1	2.07167	High
SM-278	OCCC(C)C	C5H12O	88.15	2	1	1	1.16	High
SM-279	CC(=CCc1c(O)cc(cc1O)/C=C\c1ccc(cc1)O)C	C19H20O3	296.36	4	3	3	3.98	High
SM-280	O=c1ccc2c(o1)cccc2O	C9H6O3	162.14	0	3	1	1.50167	High
SM-281	Oc1ccc2c(c1)ccc(=O)o2	C9H6O3	162.14	0	3	1	1.38667	High
SM-282	NCCCC(=O)O	C4H9NO2	103.12	3	3	2	-0.718333	High
SM-283	NC(=O)NCCC[C@@H](C(=O)O)N	C6H13N3O3	175.19	6	4	4	-1.82667	High
SM-284	N[C@@H](C(=O)O)CCCN	C5H12N2O2	132.16	4	4	3	-1.75833	High

## Sheet: Additional Table 3
Additional Table 3. Predicted targets of active components from SMD.
Components	Targets
SM-1	AKR1B1
SM-1	AKR1B10
SM-1	AKR1B15
SM-1	CNR1
SM-1	CNR2
SM-1	CYP19A1
SM-1	MAPK1
SM-1	MAPK3
SM-1	MAPK4
SM-1	MAPT
SM-1	MBNL1
SM-1	MBNL2
SM-1	MBNL3
SM-1	NQO1
SM-1	NQO2
SM-1	TDP1
SM-10	AKR1B1
SM-10	AKR1B10
SM-10	AKR1B15
SM-10	BCL2
SM-10	CMA1
SM-10	EDNRA
SM-10	EDNRB
SM-10	ESR1
SM-10	ESR2
SM-10	MAPT
SM-10	MBNL1
SM-10	MBNL2
SM-10	MBNL3
SM-10	MCL1
SM-10	NQO1
SM-10	NQO2
SM-10	PDE11A
SM-10	PDE5A
SM-100	ABCC1
SM-100	ABCC2
SM-100	ABCC3
SM-100	ABCG2
SM-100	ACHE
SM-100	BCHE
SM-100	CBR1
SM-100	CTSV
SM-100	CYP19A1
SM-100	CYP1B1
SM-100	DYRK1A
SM-100	ESR1
SM-100	ESR2
SM-100	HSD17B1
SM-100	KLK2
SM-100	MAOB
SM-100	MAPT
SM-100	ODC1
SM-100	PLA2G1B
SM-100	PTPN1
SM-100	RDH8
SM-100	TAS2R31
SM-100	TDP1
SM-100	TYR
SM-101	ABCG2
SM-101	AKR1B1
SM-101	AKR1B10
SM-101	AKR1B15
SM-101	CA6
SM-101	CHRNA7
SM-101	CYP19A1
SM-101	CYP1B1
SM-101	GLO1
SM-101	KCNA3
SM-101	MAOB
SM-101	MAPT
SM-101	NFE2L2
SM-101	NFKB1
SM-101	NOS1
SM-101	NOS2
SM-101	NOS3
SM-101	ODC1
SM-101	PDK3
SM-101	PDK4
SM-101	PDPK1
SM-101	PLA2G2E
SM-101	PTGS1
SM-101	PTGS2
SM-101	PTPN1
SM-101	PTPN2
SM-101	TNFRSF1A
SM-101	TUBB1
SM-102	CA13
SM-102	CYP19A1
SM-102	CYP1B1
SM-102	EGFR
SM-102	ERAP1
SM-102	ERN1
SM-102	ESR1
SM-102	ESR2
SM-102	HSD11B2
SM-102	HSD17B2
SM-102	MAPT
SM-102	MBNL1
SM-102	MBNL2
SM-102	MBNL3
SM-102	PTGS1
SM-102	PTGS2
SM-102	PTPN1
SM-102	PTPN2
SM-102	TAS2R31
SM-102	TDP1
SM-102	TMIGD3
SM-102	TUBB3
SM-103	ACP1
SM-103	AKR1B10
SM-103	ALOX12
SM-103	ALOX15
SM-103	ALOX15B
SM-103	ALOX5
SM-103	ALOXE3
SM-103	AR
SM-103	CD81
SM-103	CES2
SM-103	F2
SM-103	F3
SM-103	GJA1
SM-103	GPBAR1
SM-103	HMGCR
SM-103	HSD11B1
SM-103	HSD11B1L
SM-103	HSD11B2
SM-103	IL1B
SM-103	MAPT
SM-103	NR3C1
SM-103	NR3C2
SM-103	O75342
SM-103	PLCG1
SM-103	POLB
SM-103	PTPN1
SM-103	PTPN2
SM-103	PTPN6
SM-104	ABCB1
SM-104	ABCC1
SM-104	ABCG2
SM-104	ACP1
SM-104	AKR1B1
SM-104	AKR1B10
SM-104	AKT1
SM-104	AKT2
SM-104	AKT3
SM-104	ALDH2
SM-104	ALOX12
SM-104	AMY1A
SM-104	AMY1B
SM-104	AMY1C
SM-104	APP
SM-104	CALM1
SM-104	CBR1
SM-104	CCNB1
SM-104	CCNB2
SM-104	CCNB3
SM-104	CDK1
SM-104	CREB1
SM-104	CTSV
SM-104	CYP19A1
SM-104	CYP1A1
SM-104	CYP1B1
SM-104	EEF1A1
SM-104	EEF1A2
SM-104	ERAP1
SM-104	ESR1
SM-104	ESR2
SM-104	GRK6
SM-104	HIF1A
SM-104	HSD11B2
SM-104	HSD17B1
SM-104	HSD17B2
SM-104	HSD17B3
SM-104	KCND3
SM-104	MAPT
SM-104	MPO
SM-104	NOX4
SM-104	PDE11A
SM-104	PDE5A
SM-104	PGF
SM-104	PON1
SM-104	PTPN1
SM-104	PTPRS
SM-104	RDH8
SM-104	SIGMAR1
SM-104	ST6GAL1
SM-104	TDP1
SM-104	TERT
SM-104	TNKS
SM-104	TNKS2
SM-104	TTR
SM-104	TYR
SM-104	VEGFA
SM-104	XDH
SM-105	ABCB1
SM-105	ABCC1
SM-105	ABCG2
SM-105	ACP1
SM-105	AKR1B1
SM-105	AKT1
SM-105	AKT2
SM-105	AKT3
SM-105	ALDH2
SM-105	ALOX12
SM-105	ALOX15
SM-105	ALOX15B
SM-105	ALOX5
SM-105	ALOXE3
SM-105	ALPI
SM-105	AMY1A
SM-105	AMY1B
SM-105	AMY1C
SM-105	CA4
SM-105	CA7
SM-105	CREB1
SM-105	CTSV
SM-105	CYP19A1
SM-105	CYP1B1
SM-105	CYP2C8
SM-105	DAPK1
SM-105	ELAVL1
SM-105	ESRRA
SM-105	GLO1
SM-105	GPR35
SM-105	HIF1A
SM-105	HSD11B2
SM-105	HSD17B1
SM-105	HSD17B2
SM-105	KCND3
SM-105	KDM4E
SM-105	MAOA
SM-105	MPG
SM-105	MPO
SM-105	NEK6
SM-105	NMUR2
SM-105	NOX4
SM-105	O75342
SM-105	P4HB
SM-105	PON1
SM-105	PTPN1
SM-105	PTPRS
SM-105	RDH8
SM-105	RELA
SM-105	ST6GAL1
SM-105	TYR
SM-105	XDH
SM-105	XPO1
SM-106	ABCC2
SM-106	ABCG2
SM-106	ACP1
SM-106	AKR1B10
SM-106	ALDH1A1
SM-106	ALDH1A2
SM-106	ALDH1A3
SM-106	ALDH1B1
SM-106	ALDH1L1
SM-106	ALDH1L2
SM-106	ALDH2
SM-106	ALOX12
SM-106	ALOX5
SM-106	CA7
SM-106	CBR1
SM-106	CTSV
SM-106	CYP19A1
SM-106	CYP1B1
SM-106	EGFR
SM-106	ERAP1
SM-106	ESR1
SM-106	ESR2
SM-106	HIF1A
SM-106	HSD11B2
SM-106	HSD17B2
SM-106	HSD17B3
SM-106	IL2
SM-106	IMPDH1
SM-106	IMPDH2
SM-106	KLK7
SM-106	MAPT
SM-106	MPG
SM-106	NQO1
SM-106	ODC1
SM-106	PTPN1
SM-106	PTPN2
SM-106	RELA
SM-106	TAS2R31
SM-106	TCF4
SM-106	TDP1
SM-106	TTR
SM-106	TUBB1
SM-106	TUBB3
SM-106	TYR
SM-106	XDH
SM-107	ABCB1
SM-107	ABCG2
SM-107	ADORA2A
SM-107	ALDH1A2
SM-107	ALDH1B1
SM-107	ALDH2
SM-107	ALOX12
SM-107	ALOX15
SM-107	CA7
SM-107	CBR1
SM-107	CREB1
SM-107	CTSV
SM-107	CYP19A1
SM-107	CYP1B1
SM-107	EGFR
SM-107	ERBB2
SM-107	ERBB3
SM-107	ERBB4
SM-107	ERCC5
SM-107	ESR1
SM-107	ESR2
SM-107	ESRRB
SM-107	HSD11B2
SM-107	HSD17B1
SM-107	HSD17B2
SM-107	IL2
SM-107	KCND3
SM-107	MAPT
SM-107	NQO1
SM-107	ODC1
SM-107	PON1
SM-107	PTPN1
SM-107	PTPN2
SM-107	PTPRS
SM-107	RDH8
SM-107	RELA
SM-107	TYR
SM-107	XDH
SM-108	ABCG2
SM-108	ADORA2A
SM-108	ADORA2B
SM-108	ALDH1A2
SM-108	ALDH1B1
SM-108	ALDH2
SM-108	ALOX12
SM-108	ALOX5
SM-108	CA13
SM-108	CBR1
SM-108	CTSV
SM-108	CYP19A1
SM-108	CYP1B1
SM-108	EGFR
SM-108	ERBB2
SM-108	ERBB3
SM-108	ERBB4
SM-108	ESR1
SM-108	ESR2
SM-108	HIF1A
SM-108	HSD11B2
SM-108	HSD17B2
SM-108	IL2
SM-108	MAPT
SM-108	NFKB1
SM-108	NQO1
SM-108	ODC1
SM-108	PTP4A3
SM-108	PTPN1
SM-108	PTPN2
SM-108	PTPRS
SM-108	RELA
SM-108	TDP1
SM-108	TUBB1
SM-108	TUBB3
SM-108	TYR
SM-108	XDH
SM-108	XPO1
SM-109	ABCB1
SM-109	ABCG2
SM-109	ACP1
SM-109	ADORA1
SM-109	ADORA2A
SM-109	ADORA2B
SM-109	ALDH1A2
SM-109	ALDH1B1
SM-109	ALDH1L1
SM-109	ALDH2
SM-109	ALOX12
SM-109	CBR1
SM-109	CTSV
SM-109	CYP19A1
SM-109	CYP1B1
SM-109	DYRK1A
SM-109	ERCC5
SM-109	ESR1
SM-109	ESR2
SM-109	ESRRA
SM-109	ESRRB
SM-109	FEN1
SM-109	HIF1A
SM-109	IL2
SM-109	MAPT
SM-109	NCOA1
SM-109	NCOA2
SM-109	PGF
SM-109	PTPN1
SM-109	PTPN2
SM-109	PTPRS
SM-109	TDP1
SM-109	TOP2A
SM-11	AR
SM-11	CNR1
SM-11	CYP19A1
SM-11	ESR1
SM-11	FKBP1C
SM-11	MAPT
SM-11	MBNL1
SM-11	MBNL2
SM-11	MBNL3
SM-11	NOS1
SM-11	NOS2
SM-11	NOS3
SM-11	POLA1
SM-11	PTGS1
SM-11	PTGS2
SM-11	TDP1
SM-110	ABCG2
SM-110	ADORA1
SM-110	ADORA2A
SM-110	ADORA2B
SM-110	AKT1
SM-110	AKT2
SM-110	AKT3
SM-110	ALDH2
SM-110	ALOX12
SM-110	ALOX15
SM-110	ALOX5
SM-110	CBR1
SM-110	CTSV
SM-110	CYP19A1
SM-110	CYP1B1
SM-110	ERCC5
SM-110	HCK
SM-110	IL2
SM-110	IMPDH1
SM-110	IMPDH2
SM-110	MAPT
SM-110	ODC1
SM-110	PDE11A
SM-110	PDE5A
SM-110	PTPN1
SM-110	PTPN2
SM-110	PTPRS
SM-110	REL
SM-110	RELA
SM-110	TDP1
SM-110	TUBB1
SM-110	TUBB3
SM-111	ABCG2
SM-111	ACHE
SM-111	BCHE
SM-111	CBR1
SM-111	CYP19A1
SM-111	CYP1B1
SM-111	DYRK1A
SM-111	ESR1
SM-111	ESR2
SM-111	KLK2
SM-111	MAPT
SM-111	MMP1
SM-111	MMP10
SM-111	MMP12
SM-111	MMP13
SM-111	MMP3
SM-111	ODC1
SM-111	PLA2G1B
SM-111	PTPN1
SM-111	RELA
SM-111	TAS2R31
SM-111	TDP1
SM-111	TYR
SM-112	ABCG2
SM-112	AKT1
SM-112	AKT2
SM-112	AKT3
SM-112	ALDH2
SM-112	ALOX12
SM-112	ALOX15
SM-112	ALOX15B
SM-112	ALOX5
SM-112	ALOXE3
SM-112	ALPI
SM-112	CBR1
SM-112	CTSV
SM-112	CYP19A1
SM-112	CYP1B1
SM-112	CYP2C8
SM-112	ELAVL1
SM-112	ESR1
SM-112	ESR2
SM-112	GLO1
SM-112	HIF1A
SM-112	IL2
SM-112	MAPT
SM-112	MIF
SM-112	NEK6
SM-112	NMUR2
SM-112	NOX4
SM-112	P4HB
SM-112	PTPN1
SM-112	PTPN2
SM-112	PTPRS
SM-112	RELA
SM-112	ST6GAL1
SM-112	TDP1
SM-112	XDH
SM-112	XPO1
SM-113	ABCB1
SM-113	ABCG2
SM-113	ADORA1
SM-113	ADORA2A
SM-113	ADORA2B
SM-113	ALDH1A2
SM-113	ALDH1B1
SM-113	ALDH2
SM-113	ALOX12
SM-113	ALOX15
SM-113	ALOX5
SM-113	CBR1
SM-113	CTSV
SM-113	CYP19A1
SM-113	CYP1B1
SM-113	EGFR
SM-113	ELAVL1
SM-113	ERBB2
SM-113	ERBB3
SM-113	ERBB4
SM-113	ERCC5
SM-113	FEN1
SM-113	HIF1A
SM-113	HSD11B2
SM-113	HSD17B2
SM-113	IL2
SM-113	KCND3
SM-113	MAPT
SM-113	ODC1
SM-113	PDK3
SM-113	PDK4
SM-113	PTPN1
SM-113	PTPN2
SM-113	PTPRS
SM-113	RELA
SM-113	TDP1
SM-113	TYR
SM-113	XPO1
SM-114	ABCG2
SM-114	ALDH1A2
SM-114	ALDH1B1
SM-114	ALDH2
SM-114	ALOX12
SM-114	CBR1
SM-114	CREB1
SM-114	CTSV
SM-114	CYP19A1
SM-114	CYP1B1
SM-114	EGFR
SM-114	ERBB2
SM-114	ERBB3
SM-114	ERBB4
SM-114	ERCC5
SM-114	ESR1
SM-114	ESR2
SM-114	HSD11B2
SM-114	HSD17B1
SM-114	HSD17B2
SM-114	IL2
SM-114	KCND3
SM-114	MAOA
SM-114	MAPT
SM-114	MTNR1A
SM-114	NQO1
SM-114	ODC1
SM-114	PTPN1
SM-114	PTPN2
SM-114	PTPRS
SM-114	RDH8
SM-114	RELA
SM-114	TAS2R31
SM-114	TDP1
SM-114	TYR
SM-115	ABCB1
SM-115	ABCC1
SM-115	ABCG2
SM-115	AKR1B1
SM-115	AKR1B10
SM-115	AKT1
SM-115	AKT2
SM-115	AKT3
SM-115	ALOX12
SM-115	ALOX15
SM-115	ALOX5
SM-115	ALPI
SM-115	AMY1A
SM-115	AMY1B
SM-115	AMY1C
SM-115	CA4
SM-115	CA7
SM-115	CALM1
SM-115	CBR1
SM-115	CREB1
SM-115	CTSV
SM-115	CYP1A1
SM-115	CYP1B1
SM-115	CYP2C8
SM-115	DAPK1
SM-115	ELAVL1
SM-115	GLO1
SM-115	GRK6
SM-115	HIF1A
SM-115	IL2
SM-115	KCND3
SM-115	MAPT
SM-115	MMP1
SM-115	MMP10
SM-115	MMP12
SM-115	MMP13
SM-115	MMP2
SM-115	MMP27
SM-115	MMP3
SM-115	MMP9
SM-115	MPO
SM-115	NAE1
SM-115	NEK6
SM-115	NMUR2
SM-115	NOX4
SM-115	ODC1
SM-115	P4HB
SM-115	PDE11A
SM-115	PDE5A
SM-115	PGF
SM-115	PON1
SM-115	PTPN1
SM-115	PTPRS
SM-115	RELA
SM-115	SNCA
SM-115	ST6GAL1
SM-115	TERT
SM-115	TNKS
SM-115	TNKS2
SM-115	TTR
SM-115	TYR
SM-115	VEGFA
SM-115	XDH
SM-115	XPO1
SM-116	CNR1
SM-116	CNR2
SM-116	EGFR
SM-116	ERBB2
SM-116	ERBB3
SM-116	ERBB4
SM-116	FGR
SM-116	FLT1
SM-116	FRK
SM-116	FYN
SM-116	HIF1A
SM-116	KDR
SM-116	MAPT
SM-116	ODC1
SM-116	PLA2G2E
SM-116	POLL
SM-116	SRC
SM-116	TDP1
SM-116	TYR
SM-116	YES1
SM-117	ALOX12
SM-117	ALOX15
SM-117	ALOX15B
SM-117	ALOX5
SM-117	CTSK
SM-117	CTSL1
SM-117	CTSL2
SM-117	CTSS
SM-117	CYP2J2
SM-117	ESR1
SM-117	ESR2
SM-117	HSP90AA1
SM-117	HSP90AB1
SM-117	HSP90B1
SM-117	HTR1A
SM-117	HTR1B
SM-117	ODC1
SM-117	TYR
SM-118	ALOX12
SM-118	ALOX15
SM-118	ALOX15B
SM-118	ALOX5
SM-118	ALOXE3
SM-118	CTSK
SM-118	CTSL1
SM-118	CTSL2
SM-118	CTSS
SM-118	ESR1
SM-118	ESR2
SM-118	HSP90AA1
SM-118	HSP90AB1
SM-118	HSP90B1
SM-118	O75342
SM-118	TYR
SM-119	ABCG2
SM-119	ACP1
SM-119	ALDH1A2
SM-119	ALDH1B1
SM-119	ALDH2
SM-119	ALOX12
SM-119	CBR1
SM-119	CTSV
SM-119	EGFR
SM-119	ERAP1
SM-119	ERBB2
SM-119	ERBB4
SM-119	ESR1
SM-119	ESR2
SM-119	HIF1A
SM-119	HSD11B2
SM-119	HSD17B1
SM-119	HSD17B2
SM-119	HSD17B3
SM-119	IL2
SM-119	IMPDH1
SM-119	IMPDH2
SM-119	KLK7
SM-119	MAPT
SM-119	NQO1
SM-119	ODC1
SM-119	PTGS1
SM-119	PTGS2
SM-119	PTPN1
SM-119	PTPN2
SM-119	RDH8
SM-119	RELA
SM-119	TAS2R31
SM-119	TDP1
SM-119	TYR
SM-12	AKR1B1
SM-12	AKR1B10
SM-12	AKR1B15
SM-12	ALKBH3
SM-12	ALOX5
SM-12	CALM1
SM-12	CBR1
SM-12	CNR1
SM-12	CNR2
SM-12	CTBP2
SM-12	DYRK1A
SM-12	EDNRA
SM-12	EDNRB
SM-12	ERCC5
SM-12	HSD17B12
SM-12	HSD17B2
SM-12	HSD17B3
SM-12	IL2
SM-12	LRP6
SM-12	MAPT
SM-12	MBNL1
SM-12	MBNL2
SM-12	MBNL3
SM-12	MTNR1A
SM-12	NQO1
SM-12	NQO2
SM-12	SLC11A2
SM-12	SLC5A1
SM-12	SLC5A2
SM-12	SLC5A4
SM-120	ABCG2
SM-120	BACE1
SM-120	CBR1
SM-120	CREB1
SM-120	CTSV
SM-120	CYP19A1
SM-120	CYP1B1
SM-120	ERAP1
SM-120	ESR1
SM-120	ESR2
SM-120	HIF1A
SM-120	HSD11B2
SM-120	HSD17B2
SM-120	HSD17B3
SM-120	MAOB
SM-120	MAPT
SM-120	MBNL1
SM-120	MBNL2
SM-120	MBNL3
SM-120	MIF
SM-120	MPG
SM-120	NQO1
SM-120	ODC1
SM-120	PCSK7
SM-120	PON1
SM-120	PTGS1
SM-120	PTGS2
SM-120	PTPN1
SM-120	PTPN2
SM-120	PTPRS
SM-120	TDP1
SM-120	TYR
SM-121	ABCG2
SM-121	ALDH1A1
SM-121	ALDH1A2
SM-121	ALDH1A3
SM-121	ALDH1B1
SM-121	ALDH1L1
SM-121	ALDH1L2
SM-121	ALDH2
SM-121	ALOX5
SM-121	ALPI
SM-121	CA13
SM-121	CA7
SM-121	CBR1
SM-121	CTSV
SM-121	CYP1B1
SM-121	ERAP1
SM-121	ESR1
SM-121	ESR2
SM-121	HIF1A
SM-121	HSD17B3
SM-121	IL2
SM-121	MAOA
SM-121	MAOB
SM-121	MAPT
SM-121	MBNL1
SM-121	MBNL2
SM-121	MBNL3
SM-121	MIF
SM-121	MPG
SM-121	NFKB1
SM-121	NQO1
SM-121	ODC1
SM-121	PCSK7
SM-121	PLAA
SM-121	PON1
SM-121	PTGES
SM-121	PTPRS
SM-121	TAS2R31
SM-121	TDP1
SM-121	TUBB1
SM-121	TUBB3
SM-121	TYR
SM-121	XPO1
SM-122	ACHE
SM-122	ADRA1D
SM-122	AR
SM-122	BCHE
SM-122	CHRM1
SM-122	CHRM2
SM-122	CHRM4
SM-122	CHRNE
SM-122	CYP19A1
SM-122	MAPT
SM-122	SLC6A14
SM-122	SLC6A2
SM-122	SLC6A3
SM-122	SLC6A4
SM-122	SLC6A7
SM-122	SLC6A9
SM-122	TBXAS1
SM-122	WNT3A
SM-123	ABCG2
SM-123	AKR1B10
SM-123	ALDH1A1
SM-123	ALDH1A2
SM-123	ALDH1A3
SM-123	ALDH1B1
SM-123	ALDH1L1
SM-123	ALDH1L2
SM-123	ALDH2
SM-123	ALPI
SM-123	CHRNA7
SM-123	CTSV
SM-123	CYP19A1
SM-123	CYSLTR1
SM-123	HIF1A
SM-123	MAOB
SM-123	MAPT
SM-123	MBNL1
SM-123	MBNL2
SM-123	NFKB1
SM-123	NOS1
SM-123	NOS2
SM-123	NOS3
SM-123	ODC1
SM-123	PTPN1
SM-123	TYR
SM-124	ADORA1
SM-124	ADORA2A
SM-124	AKT1
SM-124	AKT2
SM-124	AKT3
SM-124	BACE1
SM-124	BACE2
SM-124	CREB1
SM-124	CTSV
SM-124	CYP1B1
SM-124	ESR1
SM-124	ESR2
SM-124	HIF1A
SM-124	KCND3
SM-124	NQO1
SM-124	PDE11A
SM-124	PDE5A
SM-124	PTGS1
SM-124	PTGS2
SM-124	PTPN1
SM-124	PTPN2
SM-124	PTPRS
SM-124	TYR
SM-125	ABCB1
SM-125	ABCC1
SM-125	ABCG2
SM-125	ALDH2
SM-125	ALOX12
SM-125	ALOX15
SM-125	ALOX15B
SM-125	ALOX5
SM-125	ALOXE3
SM-125	ALPI
SM-125	CA4
SM-125	CA7
SM-125	CBR1
SM-125	CTSV
SM-125	CYP19A1
SM-125	CYP1B1
SM-125	CYP2C8
SM-125	DAPK1
SM-125	EGFR
SM-125	ELAVL1
SM-125	ERBB2
SM-125	ERBB3
SM-125	ERBB4
SM-125	ESR1
SM-125	ESR2
SM-125	ESRRA
SM-125	ESRRB
SM-125	GLO1
SM-125	GPR35
SM-125	HIF1A
SM-125	IL2
SM-125	KCND3
SM-125	MAOA
SM-125	MPG
SM-125	NCOA1
SM-125	NEK6
SM-125	NMUR2
SM-125	NOX4
SM-125	P4HB
SM-125	PTPN1
SM-125	PTPN2
SM-125	PTPRS
SM-125	RELA
SM-125	TTR
SM-125	TYR
SM-125	XDH
SM-126	ABCB1
SM-126	ABCC1
SM-126	ABCG2
SM-126	ADC
SM-126	ALDH1A2
SM-126	ALDH1L1
SM-126	ALDH2
SM-126	AZIN1
SM-126	BACE1
SM-126	BACE2
SM-126	CA4
SM-126	CA7
SM-126	CBR1
SM-126	CYP19A1
SM-126	CYP1B1
SM-126	CYP2C8
SM-126	DAPK1
SM-126	DYRK1A
SM-126	ELAVL1
SM-126	ESRRA
SM-126	ESRRB
SM-126	GLO1
SM-126	MAPT
SM-126	MPG
SM-126	NEK6
SM-126	NOX4
SM-126	ODC1
SM-126	PTGS1
SM-126	PTGS2
SM-126	PTPRS
SM-126	SCARB1
SM-126	TYR
SM-126	XDH
SM-127	ADC
SM-127	AZIN1
SM-127	CBR1
SM-127	CTSK
SM-127	CTSL1
SM-127	CTSL2
SM-127	CTSS
SM-127	CYP1B1
SM-127	FLT1
SM-127	FLT4
SM-127	KCNA3
SM-127	KDR
SM-127	KLK2
SM-127	MAPT
SM-127	MET
SM-127	NDUFA4
SM-127	ODC1
SM-127	PTPN1
SM-127	PTPN2
SM-127	TDP1
SM-127	TYR
SM-128	CTSK
SM-128	CTSL1
SM-128	CTSL2
SM-128	CTSS
SM-128	FGR
SM-128	FLT1
SM-128	FLT4
SM-128	FYN
SM-128	KDR
SM-128	LHCGR
SM-128	MAPT
SM-128	NDUFA4
SM-128	ODC1
SM-128	PTPN1
SM-128	PTPN2
SM-128	SRC
SM-128	TDP1
SM-128	TYR
SM-128	YES1
SM-129	ACP1
SM-129	AKR1A1
SM-129	AKR1B1
SM-129	AKR1B10
SM-129	AKR1B15
SM-129	ALOX15B
SM-129	ALOX5
SM-129	CD81
SM-129	CES2
SM-129	F3
SM-129	GJA1
SM-129	HSD11B1
SM-129	HSD11B1L
SM-129	HSD11B2
SM-129	MAPT
SM-129	NR3C1
SM-129	NR3C2
SM-129	O75342
SM-129	POLA1
SM-129	POLB
SM-129	PTPN1
SM-129	PTPN2
SM-129	PTPN6
SM-129	Q96JD6
SM-129	TDP1
SM-13	ALB
SM-13	CA1
SM-13	CA14
SM-13	CA2
SM-13	CA3
SM-13	CA4
SM-13	CA7
SM-13	CELA1
SM-13	COMT
SM-13	ERN1
SM-13	FUT7
SM-13	GFER
SM-13	GLO1
SM-13	HSP90B1
SM-13	KCNB1
SM-13	LRP6
SM-13	MAPT
SM-13	MPG
SM-13	NFE2L2
SM-13	NGFR
SM-13	PLA2G10
SM-13	PLA2G2A
SM-13	PLA2G2D
SM-13	PLA2G2E
SM-13	PLA2G2F
SM-13	PLA2G5
SM-13	SLC37A4
SM-13	SQLE
SM-13	TDP1
SM-130	ABCG2
SM-130	AKR1A1
SM-130	AKR1B1
SM-130	AKR1B10
SM-130	AKR1B15
SM-130	CA14
SM-130	CA3
SM-130	CA5A
SM-130	CA5B
SM-130	CA6
SM-130	CA7
SM-130	CHRNA7
SM-130	CYP19A1
SM-130	CYSLTR1
SM-130	EGFR
SM-130	ERBB2
SM-130	ERBB3
SM-130	ERBB4
SM-130	HIF1A
SM-130	MAOB
SM-130	MAPT
SM-130	NFE2L2
SM-130	NFKB1
SM-130	NOS1
SM-130	NOS2
SM-130	NOS3
SM-130	NR0B2
SM-130	ODC1
SM-130	PDK3
SM-130	PDK4
SM-130	Q96JD6
SM-130	TERT
SM-130	TNFRSF1A
SM-130	TTR
SM-130	TUBB1
SM-130	TYR
SM-131	BACE1
SM-131	BACE2
SM-131	CBR1
SM-131	EPAS1
SM-131	ERAP1
SM-131	HIF1A
SM-131	HSD17B3
SM-131	LTB4R
SM-131	LTB4R2
SM-131	MAOB
SM-131	MAPT
SM-131	MBNL1
SM-131	MBNL2
SM-131	MBNL3
SM-131	MIF
SM-131	NQO1
SM-131	SLC6A2
SM-131	SLC6A3
SM-131	SLC6A4
SM-131	SLC6A9
SM-131	TDP1
SM-132	ALOX15
SM-132	ALOX15B
SM-132	CSF1R
SM-132	FGFR1
SM-132	FGFR2
SM-132	FGFR3
SM-132	FGR
SM-132	FLT1
SM-132	FLT4
SM-132	FYN
SM-132	KIT
SM-132	MAPT
SM-132	NDUFA4
SM-132	ODC1
SM-132	PTPN1
SM-132	PTPN2
SM-132	SRC
SM-132	TDP1
SM-132	TYR
SM-132	YES1
SM-133	ACP1
SM-133	ALDH1A2
SM-133	ALDH1B1
SM-133	ALDH2
SM-133	ALOX12
SM-133	CBR1
SM-133	CBR3
SM-133	CYP19A1
SM-133	CYP1A1
SM-133	CYP1B1
SM-133	DAPK1
SM-133	EGFR
SM-133	ERBB2
SM-133	ERBB3
SM-133	ERBB4
SM-133	ESR1
SM-133	ESR2
SM-133	GNB1
SM-133	GNG2
SM-133	HSD11B2
SM-133	HSD17B1
SM-133	HSD17B2
SM-133	HSD17B3
SM-133	IL2
SM-133	MAPT
SM-133	MIF
SM-133	MPG
SM-133	NQO1
SM-133	PTPRS
SM-133	RDH8
SM-133	TDP1
SM-134	ALOX15
SM-134	ALOX15B
SM-134	CTSK
SM-134	CTSL1
SM-134	CTSL2
SM-134	CTSS
SM-134	ESR2
SM-134	FGR
SM-134	FLT1
SM-134	FRK
SM-134	FYN
SM-134	HSP90AA1
SM-134	MAPT
SM-134	MET
SM-134	ODC1
SM-134	PTPN1
SM-134	PTPN2
SM-134	SRC
SM-134	TDP1
SM-134	TYR
SM-134	YES1
SM-135	ABCG2
SM-135	ACHE
SM-135	BCHE
SM-135	CBR1
SM-135	CTSV
SM-135	CYP19A1
SM-135	CYP1B1
SM-135	DYRK1A
SM-135	ESR1
SM-135	ESR2
SM-135	HSD17B1
SM-135	KLK2
SM-135	MAOA
SM-135	MAOB
SM-135	MAPT
SM-135	ODC1
SM-135	PTGS1
SM-135	PTGS2
SM-135	PTPN1
SM-135	RDH8
SM-135	RELA
SM-135	SLC37A4
SM-135	TAS2R31
SM-135	TDP1
SM-135	TYR
SM-135	XPO1
SM-136	ESRRA
SM-136	ESRRB
SM-136	FGR
SM-136	FLT1
SM-136	FLT4
SM-136	FRK
SM-136	FYN
SM-136	KDR
SM-136	MAPT
SM-136	MET
SM-136	ODC1
SM-136	PTPN2
SM-136	RARA
SM-136	RARB
SM-136	RARG
SM-136	SRC
SM-136	TDP1
SM-136	TYR
SM-136	YES1
SM-137	ABCG2
SM-137	ACP1
SM-137	ADC
SM-137	ALDH1A1
SM-137	ALDH1A2
SM-137	ALDH1B1
SM-137	ALDH1L1
SM-137	ALDH2
SM-137	ALOX12
SM-137	AZIN1
SM-137	CA13
SM-137	CBR1
SM-137	DYRK1A
SM-137	ESR2
SM-137	GNB1
SM-137	GNG2
SM-137	HSD17B3
SM-137	IL2
SM-137	MAPT
SM-137	MPG
SM-137	NDUFA4
SM-137	NQO1
SM-137	ODC1
SM-137	PTGS1
SM-137	PTGS2
SM-137	PTPRS
SM-137	SCARB1
SM-137	TYR
SM-138	ABCB1
SM-138	ABCC1
SM-138	ABCG2
SM-138	ACHE
SM-138	AKR1B1
SM-138	AKR1B10
SM-138	ALDH1A3
SM-138	ALDH2
SM-138	ALOX12
SM-138	ALOX15
SM-138	ALOX15B
SM-138	ALOX5
SM-138	ALOXE3
SM-138	ALPI
SM-138	ALPL
SM-138	AMY1A
SM-138	AMY1B
SM-138	AMY1C
SM-138	APP
SM-138	CA1
SM-138	CA12
SM-138	CA13
SM-138	CA14
SM-138	CA2
SM-138	CA3
SM-138	CA4
SM-138	CA5A
SM-138	CA6
SM-138	CA7
SM-138	CALM1
SM-138	CBR1
SM-138	CBR3
SM-138	CCR4
SM-138	CELA1
SM-138	CREB1
SM-138	CYP19A1
SM-138	CYP1A1
SM-138	CYP1B1
SM-138	CYP2C8
SM-138	DAPK1
SM-138	DYRK1A
SM-138	ELAVL1
SM-138	ERAP1
SM-138	ESR1
SM-138	ESR2
SM-138	GLO1
SM-138	GPR35
SM-138	GRK6
SM-138	HNF4A
SM-138	HSD17B3
SM-138	IL2
SM-138	KCNA3
SM-138	KCND3
SM-138	KDM4E
SM-138	KLK7
SM-138	MAOA
SM-138	MAOB
SM-138	MAPT
SM-138	MDH1
SM-138	MPG
SM-138	MPO
SM-138	MTNR1A
SM-138	MTNR1B
SM-138	NEK6
SM-138	NFKB1
SM-138	NMUR2
SM-138	NOX4
SM-138	NQO1
SM-138	NUAK1
SM-138	O75342
SM-138	P4HB
SM-138	PDK3
SM-138	PDK4
SM-138	PGF
SM-138	POLH
SM-138	POLI
SM-138	PTPRS
SM-138	SLC16A3
SM-138	SMAD3
SM-138	STS
SM-138	TAS2R31
SM-138	TDP1
SM-138	VEGFA
SM-138	XDH
SM-139	ABCB1
SM-139	ABCC1
SM-139	ABCG2
SM-139	AKR1B1
SM-139	AKR1B10
SM-139	ALOX12
SM-139	ALOX15
SM-139	ALOX15B
SM-139	ALOX5
SM-139	ALOXE3
SM-139	ALPI
SM-139	CA12
SM-139	CA13
SM-139	CA3
SM-139	CA4
SM-139	CA5A
SM-139	CA7
SM-139	CBR1
SM-139	CBR3
SM-139	CCR4
SM-139	CELA1
SM-139	CREB1
SM-139	CYP1B1
SM-139	CYP2C8
SM-139	DAPK1
SM-139	DYRK1A
SM-139	ELAVL1
SM-139	ERAP1
SM-139	ERN1
SM-139	ESR1
SM-139	ESR2
SM-139	GFER
SM-139	GLO1
SM-139	GPR35
SM-139	GSK3A
SM-139	HSD17B3
SM-139	KCND3
SM-139	MAOA
SM-139	MAPT
SM-139	MIF
SM-139	MPG
SM-139	NEK6
SM-139	NFKB1
SM-139	NOX4
SM-139	NQO1
SM-139	NUAK1
SM-139	O75342
SM-139	ODC1
SM-139	P4HB
SM-139	PGF
SM-139	POLH
SM-139	POLI
SM-139	PTPRS
SM-139	SLC16A3
SM-139	SMAD3
SM-139	TCF4
SM-139	TDP1
SM-139	XDH
SM-14	ADORA1
SM-14	AGBL2
SM-14	ALDH3A1
SM-14	CMA1
SM-14	DYRK1A
SM-14	EDNRA
SM-14	EDNRB
SM-14	ESR1
SM-14	ESR2
SM-14	FGR
SM-14	FLT1
SM-14	FLT4
SM-14	FRK
SM-14	FYN
SM-14	KDR
SM-14	LDLR
SM-14	MAPT
SM-14	MCHR1
SM-14	MET
SM-14	NOS2
SM-14	PDE5A
SM-14	SRC
SM-14	TAS1R1
SM-14	TDP1
SM-14	YES1
SM-140	ABCG2
SM-140	ACP1
SM-140	ALDH1A2
SM-140	ALDH1B1
SM-140	ALDH2
SM-140	ALOX12
SM-140	ALOX15
SM-140	CBR1
SM-140	CTSV
SM-140	CYP19A1
SM-140	CYP1B1
SM-140	EGFR
SM-140	ERBB2
SM-140	ERBB3
SM-140	ERBB4
SM-140	ESR1
SM-140	ESR2
SM-140	ESRRA
SM-140	ESRRB
SM-140	ESRRG
SM-140	GNB1
SM-140	GNG2
SM-140	HIF1A
SM-140	HSD17B1
SM-140	HSD17B3
SM-140	IL2
SM-140	MAOA
SM-140	MAPT
SM-140	MPG
SM-140	NQO1
SM-140	PTPN1
SM-140	PTPN2
SM-140	PTPRS
SM-140	RDH8
SM-140	RELA
SM-140	TYR
SM-140	XPO1
SM-141	ADORA1
SM-141	ADORA2A
SM-141	ADORA2B
SM-141	ALDH1A2
SM-141	ALDH1B1
SM-141	AMY2A
SM-141	B4GALT1
SM-141	CRYZ
SM-141	EIF4A1
SM-141	EIF4A2
SM-141	EIF4A3
SM-141	ERAP1
SM-141	FGF1
SM-141	FGF2
SM-141	IL2
SM-141	IL6
SM-141	LGALS1
SM-141	LGALS3
SM-141	LGALS4
SM-141	LGALS7
SM-141	LGALS7B
SM-141	LGALS8
SM-141	LGALS9
SM-141	LHCGR
SM-141	MT-ND4
SM-141	NRAS
SM-141	P4HB
SM-141	SLC28A3
SM-141	SLC5A1
SM-141	SLC5A10
SM-141	SLC5A11
SM-141	SLC5A2
SM-141	SLC5A3
SM-141	SLC5A4
SM-141	SLC5A9
SM-141	TDP1
SM-141	TYR
SM-141	VEGFA
SM-142	ALOX15B
SM-142	CSF1R
SM-142	FGFR1
SM-142	FGFR2
SM-142	FGFR3
SM-142	FGFR4
SM-142	FGR
SM-142	FRK
SM-142	FYN
SM-142	KIT
SM-142	MAPT
SM-142	ODC1
SM-142	PLA2G2E
SM-142	PTPN1
SM-142	PTPN2
SM-142	SRC
SM-142	TDP1
SM-142	TXN
SM-142	TXN2
SM-142	TYR
SM-142	YES1
SM-143	ABCB1
SM-143	ABCC1
SM-143	ABCG2
SM-143	ACP1
SM-143	AKR1B1
SM-143	AKR1B10
SM-143	AKR1B15
SM-143	ALOX12
SM-143	ALOX15
SM-143	ALOX5
SM-143	AMY1A
SM-143	AMY1B
SM-143	AMY1C
SM-143	CA4
SM-143	CA7
SM-143	CBR1
SM-143	CREB1
SM-143	CTSV
SM-143	CYP19A1
SM-143	CYP1B1
SM-143	CYP2C8
SM-143	DAPK1
SM-143	ELAVL1
SM-143	GLO1
SM-143	GPR35
SM-143	HIF1A
SM-143	KCND3
SM-143	KDM4E
SM-143	LPA
SM-143	MAOA
SM-143	MAPT
SM-143	MCL1
SM-143	MPG
SM-143	NEK6
SM-143	NMUR2
SM-143	NOX4
SM-143	P4HB
SM-143	PDE11A
SM-143	PDE5A
SM-143	PLG
SM-143	PTPN1
SM-143	PTPN2
SM-143	PTPRS
SM-143	RELA
SM-143	TCF4
SM-143	TOP2A
SM-143	TYR
SM-143	XDH
SM-143	XPO1
SM-144	ABCB1
SM-144	ABCC1
SM-144	ABCG2
SM-144	CA3
SM-144	CA4
SM-144	CA7
SM-144	CBR1
SM-144	CYP19A1
SM-144	CYP1A1
SM-144	CYP1A2
SM-144	CYP1B1
SM-144	DYRK1A
SM-144	ESR1
SM-144	ESR2
SM-144	FUT4
SM-144	FUT7
SM-144	HSD17B1
SM-144	KLK2
SM-144	MAPT
SM-144	ODC1
SM-144	PGD
SM-144	PLA2G1B
SM-144	PTGS1
SM-144	PTGS2
SM-144	PTPN1
SM-144	RDH8
SM-144	SLCO2B1
SM-144	ST3GAL3
SM-144	TAS2R31
SM-144	TDP1
SM-144	TYR
SM-145	ABCG2
SM-145	AKR1B1
SM-145	AKR1B10
SM-145	AKR1B15
SM-145	ALOX12
SM-145	ALOX5
SM-145	ALPI
SM-145	CA1
SM-145	CA12
SM-145	CA13
SM-145	CA2
SM-145	CA3
SM-145	CA5A
SM-145	CA7
SM-145	CREB1
SM-145	CTSV
SM-145	CYP1B1
SM-145	CYP2C8
SM-145	DAPK1
SM-145	ELAVL1
SM-145	IL6
SM-145	MAPT
SM-145	MPG
SM-145	NMUR2
SM-145	NOX4
SM-145	ODC1
SM-145	P4HB
SM-145	PDE11A
SM-145	PDE5A
SM-145	PTPN1
SM-145	PTPRS
SM-145	RELA
SM-145	ST6GAL1
SM-145	TCF4
SM-145	TYR
SM-145	XDH
SM-145	XPO1
SM-146	ABCB1
SM-146	ABCC1
SM-146	ABCC2
SM-146	ABCC3
SM-146	ABCG2
SM-146	ADORA1
SM-146	CA4
SM-146	CBR1
SM-146	CYP19A1
SM-146	CYP1A2
SM-146	CYP1B1
SM-146	ESR1
SM-146	ESR2
SM-146	ESRRA
SM-146	ESRRB
SM-146	FUT4
SM-146	FUT7
SM-146	HSD17B1
SM-146	KLK2
SM-146	MAOA
SM-146	MAOB
SM-146	MAPT
SM-146	MPG
SM-146	ODC1
SM-146	PGD
SM-146	PGF
SM-146	PLA2G5
SM-146	RDH8
SM-146	SLCO2B1
SM-146	ST3GAL3
SM-146	TAS2R31
SM-146	TDP1
SM-146	VEGFA
SM-147	AR
SM-147	CA1
SM-147	CA13
SM-147	CA2
SM-147	CA3
SM-147	CA4
SM-147	CA5A
SM-147	CA5B
SM-147	CA7
SM-147	CALM1
SM-147	CDC25A
SM-147	CDC25B
SM-147	ESR1
SM-147	GSR
SM-147	METAP2
SM-147	RNASE1
SM-147	TPI1
SM-147	TXNRD2
SM-147	UGT1A4
SM-148	ABCG2
SM-148	ACHE
SM-148	ADORA1
SM-148	ADORA3
SM-148	BCHE
SM-148	CBR1
SM-148	CTSV
SM-148	CYP19A1
SM-148	CYP1B1
SM-148	DYRK1A
SM-148	ESR1
SM-148	ESR2
SM-148	HIF1A
SM-148	HSD17B1
SM-148	KLK2
SM-148	MAOA
SM-148	MAOB
SM-148	MAPT
SM-148	ODC1
SM-148	PLA2G1B
SM-148	PTPN1
SM-148	RDH8
SM-148	TAS2R31
SM-148	TDP1
SM-148	TYR
SM-149	ALOX15
SM-149	ALOX15B
SM-149	ALOX5
SM-149	CA1
SM-149	CA13
SM-149	CA2
SM-149	CA3
SM-149	CA4
SM-149	CA5A
SM-149	CA5B
SM-149	CA7
SM-149	CBR1
SM-149	CREB1
SM-149	CYP1B1
SM-149	ERAP1
SM-149	ESR1
SM-149	ESR2
SM-149	HDAC1
SM-149	HDAC2
SM-149	HDAC3
SM-149	HSD17B3
SM-149	MALT1
SM-149	MAPT
SM-149	MIF
SM-149	NDUFA4
SM-149	NQO1
SM-149	PTPRS
SM-149	TDP1
SM-15	AADAT
SM-15	ABCG2
SM-15	ADORA1
SM-15	ADORA3
SM-15	CALM1
SM-15	CMA1
SM-15	CTBP2
SM-15	ESR1
SM-15	ESR2
SM-15	FFAR1
SM-15	FGR
SM-15	FLT1
SM-15	FLT4
SM-15	FYN
SM-15	HSD17B1
SM-15	KCNA1
SM-15	KCND3
SM-15	KDR
SM-15	MAPT
SM-15	RDH8
SM-15	SHBG
SM-15	TDP1
SM-15	YES1
SM-150	ABCB1
SM-150	ABCC1
SM-150	ABCG2
SM-150	ACP1
SM-150	AKR1B1
SM-150	AKR1B10
SM-150	AKR1B15
SM-150	ALOX12
SM-150	ALOX15
SM-150	ALOX5
SM-150	ALPI
SM-150	AMY1A
SM-150	AMY1B
SM-150	AMY1C
SM-150	CA3
SM-150	CA4
SM-150	CA7
SM-150	CBR1
SM-150	CCR4
SM-150	CTSV
SM-150	CYP19A1
SM-150	CYP1B1
SM-150	CYP2C8
SM-150	DAPK1
SM-150	DYRK1A
SM-150	ELAVL1
SM-150	ESR1
SM-150	ESR2
SM-150	ESRRA
SM-150	GLO1
SM-150	GPR35
SM-150	HIF1A
SM-150	KCND3
SM-150	KDM4E
SM-150	MAOA
SM-150	MPG
SM-150	MPO
SM-150	NEK6
SM-150	NMUR2
SM-150	NOX4
SM-150	NUAK1
SM-150	P4HB
SM-150	PDE11A
SM-150	PDE5A
SM-150	PGF
SM-150	PKN1
SM-150	PLA2G1B
SM-150	PTPN1
SM-150	PTPN2
SM-150	PTPRS
SM-150	RELA
SM-150	ST6GAL1
SM-150	TYR
SM-150	VEGFA
SM-150	XDH
SM-151	ALDH1A1
SM-151	ALDH1A2
SM-151	ALDH1A3
SM-151	ALDH1B1
SM-151	ALDH1L1
SM-151	ALDH1L2
SM-151	ALDH2
SM-151	CBR1
SM-151	CYP19A1
SM-151	CYP1B1
SM-151	EPAS1
SM-151	ERAP1
SM-151	ESR1
SM-151	ESR2
SM-151	HIF1A
SM-151	HSD17B3
SM-151	MALT1
SM-151	MAOB
SM-151	MAPT
SM-151	MBNL1
SM-151	MBNL2
SM-151	MBNL3
SM-151	MIF
SM-151	MPG
SM-151	NDUFA4
SM-151	NQO1
SM-151	PTPRS
SM-151	TAS2R31
SM-152	ABCG2
SM-152	ACHE
SM-152	ADORA1
SM-152	BACE1
SM-152	BACE2
SM-152	BCHE
SM-152	CBR1
SM-152	CYP19A1
SM-152	CYP1B1
SM-152	DYRK1A
SM-152	ESR1
SM-152	ESR2
SM-152	HIF1A
SM-152	KLK2
SM-152	MAOA
SM-152	MAOB
SM-152	MAPT
SM-152	ODC1
SM-152	PLA2G1B
SM-152	PTPN1
SM-152	TAS2R31
SM-152	TDP1
SM-152	TYR
SM-152	XPO1
SM-153	ABCG2
SM-153	ADORA1
SM-153	ALDH1A1
SM-153	ALDH1A2
SM-153	ALDH1A3
SM-153	ALDH1B1
SM-153	ALDH1L1
SM-153	ALDH1L2
SM-153	ALDH2
SM-153	ALOX12
SM-153	ALPI
SM-153	B4GALT1
SM-153	CA1
SM-153	CA12
SM-153	CA4
SM-153	CA7
SM-153	CA9
SM-153	CBR1
SM-153	CYP19A1
SM-153	CYP1B1
SM-153	ERAP1
SM-153	FGF1
SM-153	FGF2
SM-153	GAPDH
SM-153	IL2
SM-153	IL5
SM-153	IL6
SM-153	KLK7
SM-153	LGALS1
SM-153	LGALS3
SM-153	LGALS7
SM-153	LGALS7B
SM-153	LGALS9
SM-153	MBNL1
SM-153	MBNL2
SM-153	MBNL3
SM-153	MTNR1A
SM-153	NMUR2
SM-153	NRAS
SM-153	P4HB
SM-153	SLC28A3
SM-153	SLC5A1
SM-153	SLC5A11
SM-153	SLC5A2
SM-153	SLC5A4
SM-153	TYR
SM-153	VEGFA
SM-153	XDH
SM-154	ABCB1
SM-154	ABCC1
SM-154	ABCG2
SM-154	ACP1
SM-154	ALDH1A1
SM-154	ALDH1A2
SM-154	ALDH1A3
SM-154	ALDH1B1
SM-154	ALDH1L1
SM-154	ALDH2
SM-154	ALOX12
SM-154	ALOX15
SM-154	AMY1A
SM-154	AMY1B
SM-154	AMY1C
SM-154	APP
SM-154	CA3
SM-154	CA4
SM-154	CA7
SM-154	CALM1
SM-154	CBR1
SM-154	CBR3
SM-154	CELA1
SM-154	CREB1
SM-154	CYP11B1
SM-154	CYP11B2
SM-154	CYP19A1
SM-154	CYP1B1
SM-154	ERAP1
SM-154	ERCC5
SM-154	ESR1
SM-154	ESR2
SM-154	ESRRA
SM-154	ESRRB
SM-154	FEN1
SM-154	GABRA3
SM-154	GABRB3
SM-154	GABRG2
SM-154	GSK3B
SM-154	GUSB
SM-154	HNF4A
SM-154	HSD11B2
SM-154	HSD17B1
SM-154	HSD17B10
SM-154	HSD17B2
SM-154	HSD17B3
SM-154	IL2
SM-154	KCND3
SM-154	KLK7
SM-154	MAOA
SM-154	MAOB
SM-154	MAPT
SM-154	MIF
SM-154	MPO
[truncated: 9,507 more rows]

## Sheet: Additional Table 4
Additional Table 4. Pathogenic genes of lung cancer downloaded from DisGeNET database.
Disease	Gene	Number of Relevant Supporting Publications	Relevant CUI
lung cancer	A2M	2	19180532;17902193
lung cancer	NAT1	4	18258609;18199719;11984867;9626964
lung cancer	NAT2	14	9796632;19558213;15890241;10607733;15808404;10469638;11219770;25388590;18706736;8752164;21292342;20501762;11815396;15808403
lung cancer	ABCA1	3	11912150;17548110;8638091
lung cancer	ABCA2	1	15150577
lung cancer	ABCF1	2	22899653;19654303
lung cancer	ABCA4	4	22389470;18281520;25122423;29145194
lung cancer	ABL1	2	26758680;
lung cancer	ABL2	1	25379720
lung cancer	ABO	1	3485586
lung cancer	ACACA	2	20861182;7987312
lung cancer	ACHE	1	8299725
lung cancer	ACLY	2	18922930;23932781
lung cancer	ACP1	2	25263444;25917567
lung cancer	ACTB	7	20682026;11708476;21321092;10749130;23342255;16014176;23692979
lung cancer	ACTBP2	2	10818601;11061602
lung cancer	ACTN4	6	15122314;25299231;25885339;11358829;15048094;22887464
lung cancer	ACVR1B	1	26732429
lung cancer	ACY1	3	8394326;2542383;9559343
lung cancer	ADA	1	2305558
lung cancer	ADAM8	2	15623614;20453887
lung cancer	ADAR	1	28604730
lung cancer	ADARB1	1	22876301
lung cancer	ADCY1	1	22941189
lung cancer	ADCYAP1	2	12732341;8761002
lung cancer	ADCYAP1R1	1	12732341
lung cancer	ADH1C	3	14608084;23285246;12367788
lung cancer	ADH5	3	21816964;16014005;23285246
lung cancer	ADM	1	25246098
lung cancer	ADORA3	1	25077564
lung cancer	PARP1	12	17720873;22961666;23275151;26307684;23239809;23966292;25917567;24191958;28212573;19029194;24853559;22969115
lung cancer	ADRA1A	2	18000218;25744720
lung cancer	ADRA2B	2	18000218;25744720
lung cancer	ADRB2	1	16289313
lung cancer	AFP	1	2438285
lung cancer	AGER	5	15331390;15539404;16166741;23874853;29421442
lung cancer	JAG1	2	26930648;17804716
lung cancer	AGT	2	11522624;14973087
lung cancer	AGTR1	1	18827978
lung cancer	AGTR2	1	16140932
lung cancer	AHR	10	17174437;18818557;27060206;15093676;25447411;11698344;21205295;29704546;21996739;22993405
lung cancer	AK4	1	23002211
lung cancer	AKT1	56	22313637;15734199;24596211;19491896;21911043;18391978;25662161;18566221;26053093;26676756;16170339;26619011;20447721;17322284;22619562;28716898;19394761;21716144;12511591;24998847;25697899;25880371;23824739;21842521;18559520;26573869;17613432;26754670;28662101;18256540;27581532;26654940;18852117;20885957;18644989;26678031;25066607;;26859676;19501140;25448566;25687876;25157968;21182834;21333374;23…
lung cancer	AKT2	5	26654940;21387307;22748472;21182834;20354455
lung cancer	ALB	4	15646839;27042059;26325231;25015569
lung cancer	ALCAM	1	25512094
lung cancer	ALDH1A1	6	17111384;22115706;24309934;21118965;22617249;19176379
lung cancer	ALDH2	3	17559142;18798003;20093384
lung cancer	ALDH3A1	1	21489244
lung cancer	ALDH1A3	1	24047698
lung cancer	ALDOA	1	28610954
lung cancer	AKR1B1	1	1309222
lung cancer	ALK	174	20979469;26973216;23922677;22327623;22614325;24621075;24481316;26200268;19032370;23743928;25714698;23562183;22553343;25721120;25677079;24199682;23489560;23408463;23401436;20926401;20979473;21430068;26739884;23103072;24842379;26454747;21258247;28514730;22153831;23936355;23551194;25682546;24495999;25723109;26144315;28676219;24556908;23787064;19170230;28549458;25745045;26682573;23743932;21888258;255…
lung cancer	ALOX12B	1	19170196
lung cancer	ALOX15	3	21881028;18785202;20388757
lung cancer	ALOX15B	1	19170196
lung cancer	ALPI	1	12384799
lung cancer	AMH	1	27317619
lung cancer	AMPD1	1	11146226
lung cancer	AMY1A	1	7507116
lung cancer	AMY1B	1	7507116
lung cancer	AMY1C	1	7507116
lung cancer	AMY2A	1	7507116
lung cancer	AMY2B	1	7507116
lung cancer	ANGPT1	4	19509262;17363603;19339077;26225830
lung cancer	ANGPT2	1	17505039
lung cancer	ANK3	1	27935865
lung cancer	ANPEP	2	29110838;15703489
lung cancer	ANXA1	5	25344217;25300907;22929401;26135980;21138858
lung cancer	ANXA2	4	20682992;18008140;24727000;1314068
lung cancer	ANXA4	1	24223161
lung cancer	ANXA5	3	19020763;24521149;22484852
lung cancer	APAF1	4	16861932;28895780;19423321;22996741
lung cancer	APC	17	1348017;8943812;24448687;18308762;19711014;21229606;10854222;11895880;10528207;26631510;22542170;26645239;16278393;7585453;18337602;15146565;11809682
lung cancer	APCS	1	22326748
lung cancer	APEX1	17	12618330;24705777;17034901;17531525;16425270;23038158;21429202;16982113;25156607;24310503;19541747;19124501;15044328;22329793;26045303;24523018;23874853
lung cancer	BIRC2	2	24261825;12651874
lung cancer	BIRC3	2	12243753;12651874
lung cancer	XIAP	4	19903469;23096116;12243753;12384799
lung cancer	BIRC5	15	19228369;23073851;15981204;16219911;12898598;23719240;18401527;17961802;17047074;16108013;19585499;11162866;17693049;19730451;19597463
lung cancer	APOA1	1	19180532
lung cancer	APOB	1	26459911
lung cancer	APOC3	2	10337999;19180532
lung cancer	APOE	3	23103227;20430468;19180532
lung cancer	APP	1	26952864
lung cancer	APRT	1	18089792
lung cancer	FAS	14	22736441;16437213;26192916;10656451;16186185;25225287;10381625;17014925;23506616;19240174;28320962;15937082;21430781;10391683
lung cancer	FASLG	6	17014925;18757527;15937082;19240174;;10327065
lung cancer	AQP1	1	21237499
lung cancer	AQP3	3	14978691;28189680;17056099
lung cancer	AQP5	2	20455256;14978691
lung cancer	AQP9	1	19100828
lung cancer	AR	3	18692155;24777847;20035825
lung cancer	AREG	1	28476786
lung cancer	ARG1	1	15685238
lung cancer	ARG2	1	23424623
lung cancer	RHOA	2	23704209;23358651
lung cancer	RND3	1	25372032
lung cancer	ARHGAP5	1	23474761
lung cancer	ARHGDIB	2	25562149;25266803
lung cancer	ARNTL	1	24091605
lung cancer	ARRB1	1	21212384
lung cancer	STS	1	16778195
lung cancer	ASAH1	1	22515519
lung cancer	ASCL1	29	21684625;25267614;15466176;9144241;17507989;27785690;24037524;26253517;23706418;21856745;16619573;22172490;11306509;11948117;23300791;10080936;18339843;20124469;18421308;20659153;16103883;10945598;19176379;8390674;16322211;9186001;9126746;26482608;28742165
lung cancer	ASS1	2	25240403;22134507
lung cancer	ATD	1	21173712
lung cancer	ATF3	2	28239957;24554706
lung cancer	ATF4	1	14695168
lung cancer	ATM	18	20004998;16497724;26517239;19442246;23381786;25541996;24568192;18827978;16737764;28825373;24988892;26528698;26645239;26269117;28756982;26943034;19744477;28212573
lung cancer	ATOX1	1	23624903
lung cancer	ALDH7A1	2	25977341;26643788
lung cancer	ATP6V1E1	1	23548265
lung cancer	ATP7A	1	25070243
lung cancer	ATP7B	1	24852429
lung cancer	ATR	3	21857991;;25218637
lung cancer	AVP	11	2153841;10537286;2832203;11429190;10471042;12367788;8961255;23285246;14678991;8380126;10585887
lung cancer	AVPR1A	2	9581826;16043261
lung cancer	AVPR1B	1	16043261
lung cancer	AXL	7	28698200;16354588;22751098;25780909;11677117;24165158;28260071
lung cancer	AZGP1	2	18978557;17724461
lung cancer	B2M	3	26619011;8824545;2553249
lung cancer	BACH1	1	16771696
lung cancer	BAD	1	24036132
lung cancer	BAG1	1	20404511
lung cancer	ADGRB3	1	24266897
lung cancer	BAK1	2	18800351;10741712
lung cancer	BARD1	1	16152612
lung cancer	BAX	10	14598185;12161185;10680019;26008974;8630278;12365003;24521149;10190568;12730679;15265683
lung cancer	BCHE	1	9187134
lung cancer	CCND1	42	23237220;22528945;11307925;7834618;23873109;12775733;26681199;19289374;23857284;10376986;9192978;26246306;12867074;25971210;10101007;22752428;26512878;24894675;12807740;22410463;22534667;10231419;22133292;19047108;21636548;25486572;23867991;16406195;23563092;17922974;16289808;17145885;10964085;21636543;28151013;16912209;2170896;26943773;10190311;22222631;25754817;22666376
lung cancer	BCL2	83	10597196;20179162;26311051;24952874;7977636;8620509;24036132;25758528;15527763;15503311;9614375;18277093;18483303;23172887;19097992;18377849;12838300;15265683;20162574;10873111;23648833;25435430;7490679;23719266;20004564;23588221;8630278;15342407;16231322;23358890;18852117;12768189;15026553;9792147;23867991;8679221;27695321;19372563;18800351;15753661;16311913;23977251;18459128;26325180;25232677;1…
lung cancer	BCL2A1	1	21843371
lung cancer	BCL2L1	9	16007126;15265683;16116477;23894143;24362463;25232677;17283153;20206622;15542778
lung cancer	BCL2L2	2	16116477;22173547
lung cancer	BCR	1	17459062
lung cancer	BDNF	6	16862449;23312550;26926340;24982195;28604655;24560686
lung cancer	CFB	1	22899653
lung cancer	CEACAM1	2	21552421;1330929
lung cancer	BID	1	22130162
lung cancer	PRDM1	2	28378641;22438909
lung cancer	BLM	2	16774934;1279317
lung cancer	CXCR5	1	25271023
lung cancer	BMI1	6	23683495;21276135;15892997;25880371;22420951;15720799
lung cancer	BMP2	3	23298487;12819188;19324447
lung cancer	BMP4	5	19269967;19324447;26395571;12959928;24477565
lung cancer	BMP6	1	16175182
lung cancer	BMX	3	;20004564;20206622
lung cancer	BNIP3	1	25950386
lung cancer	DST	1	27070423
lung cancer	BRCA1	8	21706479;20486827;21951562;26964624;15317748;28683469;19442054;15841079
lung cancer	BRAF	47	25985019;25706985;25273224;22649091;21483012;26498038;24158231;26619011;22798288;16376942;25878335;23833300;19010912;24481316;26916442;;22407457;26200454;23900694;24035431;25741868;18757405;25894373;21943394;24429876;24297085;12460919;22608338;12460918;17409805;25153497;16354319;28625649;23524406;21463141;22773810;26314551;22012135;22743296;24550319;23988622;19238210;23825589;25436800;12068308;26…
lung cancer	BRCA2	10	27197191;28604730;;25218637;24784564;11064350;24880342;24244370;25838448;26041759
lung cancer	BRS3	5	21712056;25744720;8383682;23222852;18000218
lung cancer	BSG	7	25084765;20384626;25894929;8319225;20514014;23005037;8752667
lung cancer	KLF5	2	20639455;24401325
lung cancer	BTF3P11	1	23516466
lung cancer	BTK	1
lung cancer	BUB1	2	10992296;10395177
lung cancer	BUB1B	2	12445743;11146226
lung cancer	TSPO	2	25968977;11422893
lung cancer	C1QBP	1	21536672
lung cancer	SERPING1	2	15355908;27935865
lung cancer	C2	2	18978787;22899653
lung cancer	C5AR1	1	23706417
lung cancer	MYRF	1	21725308
lung cancer	CA1	1	21047053
lung cancer	CA2	1	16299253
lung cancer	CA9	1	23870818
lung cancer	CA12	1	27935865
lung cancer	CACNA1D	1	7823133
lung cancer	DDR1	6	28604730;17299390;25992553;;21552421;22223527
lung cancer	CALCA	14	7690720;8111580;9685226;1633879;3030544;3009002;2157143;8019984;3967626;2448126;2544624;3488930;11895880;3485540
lung cancer	CALCR	1	22516052
lung cancer	CALM1	6	25786242;23737288;26085527;23170925;25965829;20421925
lung cancer	CALM2	5	25965829;23737288;20421925;26085527;23170925
lung cancer	CALM3	5	23170925;20421925;23737288;25965829;26085527
lung cancer	CALML3	1	27935865
lung cancer	CALU	2	15735751;7665228
lung cancer	CAMK4	1
lung cancer	CAMP	2	17764778;19491199
lung cancer	CANX	1	25004236
lung cancer	CAPN1	1	27456359
lung cancer	CAST	1	27456359
lung cancer	CASP1	1	18430458
lung cancer	CASP2	2	25301067;22201672
lung cancer	CASP3	17	23857284;11802207;25917567;26307684;18058802;22964638;20661084;18459128;24128051;25435430;19423321;23452820;25051115;21984896;12725325;15127291;16651421
lung cancer	CASP4	1	18430458
lung cancer	CASP5	2	18430458;19203830
lung cancer	CASP7	3	19058873;26307684;20661084
lung cancer	CASP8	10	18342014;24128051;17145853;18093694;12700635;12170765;17450141;20473894;11807782;19203830
lung cancer	CASP9	5	16861932;20661084;20972334;15273730;16687442
lung cancer	CASR	1	21532883
lung cancer	CAT	6	11731445;17548672;25866291;17409931;7585500;24583396
lung cancer	CAV1	16	20127174;20937408;27430913;15205342;26876307;25015569;20153318;15326378;22406084;25222296;19483189;26315660;19614763;24939878;29080835;15331180
lung cancer	RUNX1T1	1	22941189
lung cancer	RUNX3	5	17606310;20228843;14968123;26239696;21552421
lung cancer	CBL	1	20126411
lung cancer	CBR1	4	28527352;24976539;18593902;22531821
lung cancer	CBS	2	15922487;20600216
lung cancer	CCK	5	8221657;3193797;11429190;20198494;1977617
lung cancer	CCKBR	1	8221657
lung cancer	KRIT1	1	20421925
lung cancer	CCNA2	1	21858804
lung cancer	CCNB1	2	16984381;26512878
lung cancer	CCND2	3	;14506731;22534667
lung cancer	CCND3	1	21555162
lung cancer	CCNG1	1	16289808
lung cancer	CCNH	1	17210687
lung cancer	CD2	1	11691816
lung cancer	CD9	6	8620488;8521390;12569360;16491954;9552043;9508191
lung cancer	CD14	1	19572148
lung cancer	MS4A1	1	15547694
lung cancer	MS4A3	1	23799614
lung cancer	CD22	1	24395821
lung cancer	CD27	1	23565296
lung cancer	CD80	1	11422893
lung cancer	TNFSF8	1	21292647
lung cancer	CD33	2	26756887;19572148
lung cancer	CD34	1	21660060
lung cancer	ENTPD1	1	26505137
lung cancer	ENTPD5	1	25794010
lung cancer	CD40	1	18548529
lung cancer	CD40LG	2	17675129;20811715
lung cancer	CD44	14	24019906;23469181;23683495;11054026;7509720;20596057;16425351;26686386;24091605;26724540;9846498;11581176;23208496;21124918
lung cancer	CD47	1	12384799
lung cancer	CD59	2	26148233;23835643
lung cancer	CD68	1	23227270
lung cancer	CD74	2	26837769;22659450
lung cancer	CD79A	1	24146823
lung cancer	CD151	1	11751509
lung cancer	CDK1	2	11705845;21887332
lung cancer	CDC6	1	25100863
lung cancer	CDC20	2	10439037;25937073
lung cancer	CDC25B	1	12591724
lung cancer	CDC25C	1	29074359
lung cancer	CDC34	1	11869177
lung cancer	CDC42	1	22266952
lung cancer	CDH1	12	24906605;25810011;15814621;24933634;19738073;17960794;19118009;24838315;23706417;25931811;24211838;16598757
lung cancer	CDH2	2	27073840;24705471
lung cancer	CDH13	9	16222700;12067979;16452191;11389090;15266335;9737784;16177988;17960794;18337602
lung cancer	CDH17	1	15705594
lung cancer	CDK2	17	9645340;7566983;9816274;7551956;25808870;25754817;8589032;26008974;28376145;11212263;7563154;10435640;26304236;8988029;16452236;11720740;9873831
lung cancer	CDK4	6	24505359;21477379;15604268;25668024;15543620;23449933
lung cancer	CDK5	1	18391978
lung cancer	CDK6	1	23644744
lung cancer	CDK7	2	25490443;25490451
lung cancer	CDKN1A	17	12466968;19818775;21325288;22492270;9676834;19269967;24806090;17616661;26846300;10597196;18508827;21555914;24533688;16410797;17059853;16403226;16014176
lung cancer	CDKN1B	13	26008974;11093779;9500468;10949931;26567140;10435640;16391232;11141482;16410797;25851349;12466968;20512841;10074929
lung cancer	CDKN1C	4	21552421;20512841;8649840;18454857
lung cancer	CDKN2A	111	12115568;11280771;26008974;9032263;25966845;7614457;19525976;17876837;14506638;17909040;17936562;11550279;15814621;18006804;26674347;7936665;9012464;24077454;9731504;16166426;18379362;10986054;25331797;10735505;12970072;7591275;15849750;16004934;16337111;16912209;8589032;15231689;25544708;12101420;12802286;16222700;12399123;11085511;9873831;7834619;11589304;10365910;20565749;11753657;10339660;161…
lung cancer	CDKN2B	10	11445839;9624535;9816033;7834619;24618618;17508409;8631583;11282426;7591275;8519415
lung cancer	CDKN2C	2	8631583;8519415
lung cancer	CDKN2D	1	11753657
lung cancer	CDKN3	1	15041706
lung cancer	CDO1	1	28855354
lung cancer	CDX2	3	22892849;28411367;24266897
lung cancer	CEACAM5	14	7923150;2438285;27080225;22099873;7678982;7638808;25500969;15623614;22129186;19144442;1330929;24072496;19342971;18823584
lung cancer	CEBPA	3	17925434;15205324;16537832
lung cancer	CEBPB	4	19723873;21150337;25767874;21048943
lung cancer	CEBPG	1	16255782
lung cancer	CES1	2	17311802;17114358
lung cancer	CETN1	2	22747445;19383317
lung cancer	CFL1	2	20564088;8631583
lung cancer	CFTR	3	20116881;21585618;11322483
lung cancer	CGA	2	18709642;2438285
lung cancer	CGB3	1	2438285
lung cancer	CEACAM3	4	27080225;7638808;19342971;2438285
lung cancer	CEACAM7	4	19342971;27080225;2438285;7638808
lung cancer	CHEK1	7	25840419;28490518;10987268;29074359;24114124;21179472;21894433
lung cancer	CHGA	7	2448126;18245558;1851827;9452263;15906087;26482608;12397014
lung cancer	CHI3L1	3	23613996;15829322;26095694
lung cancer	CHKA	2	17851129;22515519
lung cancer	CHKB	1	25988710
lung cancer	CHRM3	1	11422893
lung cancer	CHRNA1	5	19010884;19005185;23232035;23094028;20234319
lung cancer	CHRNA2	1	28604730
lung cancer	CHRNA3	48	23085811;23061658;22438940;26942719;19654303;18978787;19733931;25656608;19223495;23143843;24186853;19300482;19010884;19641473;25288178;23011884;21862624;22701590;20068085;22722785;23591849;19465454;19955392;26831765;19247474;22280835;27015805;21229299;23029550;21645942;21559498;18385738;20587604;23207642;28604730;18978790;23056235;21747048;22899653;19706762;19443489;22441734;26689306;20234319;183…
lung cancer	CHRNA4	13	24089524;22945651;21045689;20332232;25324001;24793809;20124469;20581870;23143843;23625155;24186853;21640716;23232035
lung cancer	CHRNA5	42	20587604;26282330;19247474;22280835;20700147;21229299;19641473;25329654;19010884;19443489;26942719;22899653;25924736;21559498;19733931;23178447;20124469;23844051;23430818;23221128;21747048;19955392;19465454;20581870;23591849;22028403;20685379;23143843;20554942;22071378;23061658;18385738;21448929;23077662;26689306;18957677;19223495;21862624;20564069;25873736;23029550;23011884
lung cancer	CHRNA7	2	25407004;24089524
lung cancer	CHRNB4	22	22280835;22899653;19443489;22438940;21747048;21229299;22945651;26942719;18780872;18978787;23011884;23061658;23143843;23029550;23591849;20554942;24186853;19706762;20587604;18385738;19654303;26689306
lung cancer	CHUK	2	21317297;26317791
lung cancer	CKB	2	2883200;2828370
lung cancer	CISH	1	11304841
lung cancer	CKS1B	1	16118116
lung cancer	AP2M1	1	17290396
lung cancer	CLU	4	15026542;23276503;21630085;19879423
lung cancer	CLPTM1	1	24535780
lung cancer	CLTB	1	27935865
lung cancer	CMA1	2	26876179;19372582
lung cancer	CCR4	1	16821125
lung cancer	CCR6	4	11956107;20872189;20439195;17187448
lung cancer	CCR7	2	28339080;28487957
lung cancer	ABCC2	4	23381786;26816351;22473764;10100721
lung cancer	PLK3	1	11746980
lung cancer	CNTN1	1	19027725
lung cancer	COL4A2	2	16630405;22941189
lung cancer	COL4A3	1	23108892
lung cancer	COL4A5	4	28940943;24423157;29065153;25236981
lung cancer	COL6A1	1	23692979
lung cancer	COL11A2	6	25917567;24191958;23275151;28212573;23239809;23966292
lung cancer	COL17A1	1	8874389
lung cancer	COMT	3	22438067;22658813;22331461
lung cancer	KLF6	3	17223258;17143513;18250346
lung cancer	SLC31A1	1	22516052
lung cancer	MAP3K8	5	23533274;15287022;22073269;;28393206
lung cancer	COX8A	3	17213806;7706493;20819067
lung cancer	CPB2	1	15224354
lung cancer	CPD	3	27494742;19247474;26132489
lung cancer	CPE	3	11326319;27935865;12711116
lung cancer	CLDN3	1	25820701
lung cancer	CLDN7	5	26081244;22675434;23433123;24242915;25562426
lung cancer	CPOX	1	7706493
lung cancer	CPS1	1	28538732
lung cancer	CRABP2	1	24751108
lung cancer	CREB1	2	20010869;20697351
lung cancer	ATF2	3	25359574;11836564;25041846
lung cancer	CREBBP	3	25735316;26619011;22941188
lung cancer	CRH	2	12843181;7925116
lung cancer	CRK	2	12970743;21898549
lung cancer	CRKL	5	22211192;19966867;24939008;22736441;22586683
lung cancer	CRMP1	3	11562390;12650609;17592619
lung cancer	CRP	6	20727736;25996920;24139238;20421535;17114654;24633920
lung cancer	HAPLN1	1	19351750
lung cancer	CRYGD	2	24048333;24786234
lung cancer	CRYZ	11	12711112;23852860;23110137;10397241;24505400;9037558;11551408;11319169;17337085;11679176;15808404
lung cancer	MAPK14	4	23228696;26269117;21898549;17468755
lung cancer	CSF1	6	9044861;10360828;8543387;24468794;23870818;8869967
lung cancer	CSF1R	3	25144241;;2824028
lung cancer	CSF2	15	20146086;23870818;8978294;7635448;12932654;10360828;7679411;9044861;14970281;15027115;1988125;17596594;12708493;16410826;11129324
lung cancer	CSF3	3	9093707;15027115;12708493
lung cancer	CSH1	2	18789574;10910954
lung cancer	CSH2	3	26085527;10910954;18789574
lung cancer	CSK	1	28604730
lung cancer	CSNK2A1	1	15355908
lung cancer	CSNK2A2	2	15355908;20625391
lung cancer	CST3	1	15138478
lung cancer	CSTA	1	21325429
lung cancer	CSTB	1	19423321
lung cancer	CSTF2	1	21813631
lung cancer	CTAG1B	4	17260018;16140944;21546573;12124329
lung cancer	CTGF	7	21552421;17579708;23175185;14996858;16849681;10848753;23653452
lung cancer	CTLA4	4	19920108;28064556;18455243;25951983
lung cancer	CTNNB1	9	21292787;11170292;11464291;18372914;25396757;24498333;22912335;16103059;21599923
lung cancer	CTNND1	11	19154401;19162367;20460685;19150613;24505377;23839039;24498333;22276175;23562274;21468542;20556744
lung cancer	CTNND2	4	22213037;21070476;22461838;20048286
lung cancer	CTSB	2	11869177;24139065
lung cancer	CTSD	1	17284061
lung cancer	CTSK	1	16912171
lung cancer	CUX1	2	20661084;19826114
lung cancer	CX3CR1	1	19309748
lung cancer	CXADR	1	22956040
lung cancer	CYP1A1	108	26918783;19608585;10899651;24938875;7923570;20638923;22525558;16557573;8319207;10732758;11137199;17900751;2555530;12771031;16416283;9635868;23013535;11489750;10454258;22014025;17163506;17174438;1284589;12690010;18463401;15184245;19009239;8001264;16051642;21616658;19632247;15363546;9610791;16099114;25388590;22206016;2380990;8983277;22729568;2384269;12925969;11675150;7923575;7914125;10607731;266522…
lung cancer	CYP1A2	10	19276377;17509724;22072123;11285205;25472037;15890241;26652254;24293373;19332078;23138776
lung cancer	CYP1B1	12	11376689;17980933;15093676;17174438;15808404;20515954;19174490;16051642;15896461;18573508;19414505;26652254
lung cancer	CYP2A6	27	10441482;15308589;11241319;25416559;14633739;12214673;12223434;20506136;21747048;23178447;28182203;23591849;10517986;11678779;17549345;28542511;26132489;28604730;26818358;16176798;23203414;23649654;17267622;12406643;24045616;26662855;11159795
lung cancer	CYP2A13	4	14633739;18669584;19414505;23752126
lung cancer	CYP2B6	18	9894148;18669584;20044584;23752126;9610791;20515955;1362539;15746946;10454258;10639518;10385427;8895499;8877059;23591849;8299311;9307183;8103989;11911968
lung cancer	CYP2C19	3	24510350;11488523;15222046
lung cancer	CYP2C9	2	11488523;11911968
lung cancer	CYP2C18	1	11488523
lung cancer	CYP2D6	20	9194027;1302563;9214604;9049580;7951238;8299311;7908263;7586196;8143602;10974631;23558964;9521436;8877058;1976046;10521684;8895499;2011143;10424749;9255556;7666479
lung cancer	CYP2E1	28	9809991;11675150;10209943;8096192;25945422;9456237;8000304;9329644;1673675;8093864;9029171;15646021;10385138;10574678;9434875;12198369;9163682;10454258;20031389;23934444;22761909;17093202;17559142;18798003;25336053;19796841;7534543;26652254
lung cancer	CYP2F1	1	17327131
lung cancer	CYP3A4	5	15731117;24085358;11488523;26964624;16430309
lung cancer	CYP3A5	2	24085358;16430309
lung cancer	CYP17A1	2	22658813;19174490
lung cancer	CYP19A1	1	21320735
lung cancer	CYP24A1	6	28864453;22797725;22386975;21169243;25519225;16708384
lung cancer	CYP26A1	1	10953040
lung cancer	CYP27B1	2	10385427;12135810
lung cancer	DAB2	2	24002585;24037530
lung cancer	DACH1	3	23492369;26810067;25788272
lung cancer	DAD1	1	16116477
lung cancer	CD55	1	27080225
lung cancer	DAP	5	10995806;11956099;12473584;12912953;11313698
lung cancer	DAPK1	5	19781081;15814621;15172992;21292647;25848215
lung cancer	DAPK3	1	21775533
lung cancer	BRINP1	2	28427182;15746151
lung cancer	DBH	1	28604730
lung cancer	DCC	1	11005564
lung cancer	DCK	1	12182997
lung cancer	ACE	2	9441131;21552421
lung cancer	DDB2	2	16522664;16550608
lung cancer	DDC	3	3030544;9880081;2555051
lung cancer	AKR1C1	5	17163506;20953859;26338969;24976539;8132567
lung cancer	GADD45A	2	20652500;10101024
lung cancer	DDIT3	4	14652289;21504179;24339898;16463383
lung cancer	DDX3X	3	25343452;23584477;21325288
lung cancer	DECR1	4	23126619;18281478;23110137;25027596
lung cancer	TIMM8A	4	25078870;19002182;24025415;20497582
lung cancer	DHCR7	1	28864453
lung cancer	DHCR24	1	21283766
lung cancer	NQO1	22	16702380;15781212;11319169;15284179;12711112;15184245;22984577;11551408;15498787;18798003;11679176;21964527;23110137;14592434;25880877;23852860;15808404;16051642;12370763;20091863;24505400;9037558
lung cancer	DLD	2	10570186;10327065
lung cancer	DLX5	3	26829219;19497851;18413826
lung cancer	DMBT1	8	14732920;10213490;10962442;15218048;12672033;12203780;10749143;10597221
lung cancer	DMP1	3	18598225;12929940;17936562
lung cancer	DMPK	1
lung cancer	DMRT1	1	20596660
lung cancer	DNAH8	1	18386774
lung cancer	DNASE1L3	1	21720004
lung cancer	DNMT1	8	24441677;20570896;15126351;26085088;23027861;28427182;16004934;24908436
lung cancer	DNMT3A	5	26192916;17890317;22733537;23284304;25210796
lung cancer	DNMT3B	9	16702365;17369845;15528220;12879017;24469050;12208751;16004934;18006804;25122426
lung cancer	DOK1	1	20139980
lung cancer	DPP4	1	15027119
lung cancer	DPYD	2	19020767;25405593
lung cancer	DPYSL2	1	23023514
lung cancer	DPYSL3	1	22797725
lung cancer	DRD1	1	25281486
lung cancer	DRD2	1	18563706
lung cancer	DRD4	1	17175058
lung cancer	ATN1	2	24410728;17379768
lung cancer	RCAN1	1	28631570
lung cancer	DSG3	2	17084439;19342368
lung cancer	DSP	2	22791817;24751108
lung cancer	HBEGF	1	22291012
lung cancer	DTYMK	1	23715154
lung cancer	DUSP1	3	20890299;18679798;25593344
lung cancer	DUSP2	1	26833217
lung cancer	DUSP4	1	19525976
lung cancer	DUSP6	4	19608870;20097731;28231233;23870818
lung cancer	DUT	1	18078828
lung cancer	DVL1	2	24933634;20572159
lung cancer	DVL3	5	20572159;22461838;24933634;18692936;14562050
lung cancer	E2F1	11	24037421;18302964;12876208;22961666;26483346;16014176;16255782;29115924;24755270;23271813;23792570
lung cancer	E2F2	1	29072692
lung cancer	E2F3	2	24211326;16938365
lung cancer	E2F4	1	27991932
lung cancer	ECE1	1	10745023
lung cancer	TYMP	1	21973306
lung cancer	LPAR1	1	20480410
lung cancer	EDN1	1	11709722
lung cancer	EDNRA	3	25744720;10745023;18000218
lung cancer	EDNRB	2	10745023;19148482
lung cancer	EEF1A1	3	23533664;9465091;25472873
lung cancer	EEF1A2	1	23533664
lung cancer	EEF2	1	21554491
lung cancer	EFNA1	1	24293999
lung cancer	EFNA3	1	14726470
lung cancer	EFNB2	1	27935865
lung cancer	EGF	66	24285539;18706736;15539955;10678357;8785711;23307186;22611028;23344263;24063894;23071030;16705038;25439778;1971522;16819504;25046405;3032412;8637416;10770635;22302097;2830015;19903771;22844075;25680408;24386407;26572169;23520446;20068176;23872583;16361567;21777670;10022881;16766261;21712056;20388507;24658031;24019492;17986122;15329413;21546410;23950208;14519080;22272264;11710837;22773810;23344264…
lung cancer	EGFR	921	22789825;25611026;21831955;18505685;24029120;26755650;25724261;24342626;23370315;16105816;17686547;28787699;28376144;25479544;25287912;17052295;22284440;17353898;26716903;19096301;23312886;7683573;21070477;15217533;17932690;17318210;23761220;22825454;20459769;19597153;21866438;21976538;25758528;25915848;23064619;22859339;21400669;28625646;24571650;21168239;20040267;23239743;23625155;20973798;;229…
lung cancer	EGR1	10	20489156;7768965;11550093;27935865;25638724;24925061;24077187;20959484;9374113;19786090
lung cancer	EGR4	1	25411851
lung cancer	EIF2S1	1	11956076
lung cancer	EPHA2	9	26158630;20360610;24135899;26744526;24293999;;26542681;16428472;25142939
lung cancer	EIF4A2	1	23867391
lung cancer	EIF4E	4	25884680;22236867;23640516;15094773
lung cancer	EIF4EBP1	2	23690929;23640516
lung cancer	EIF4G1	2	11857405;17290396
lung cancer	EIF4G2	1	25830243
lung cancer	EIF5A	1	23638878
lung cancer	ELANE	6	22915586;11948122;16002971;15849214;15892999;22507634
lung cancer	ELAVL2	9	8619556;22941189;18607064;24903339;9393760;9291425;9585817;24508273;7541976
lung cancer	ELAVL1	1	26494555
lung cancer	ELAVL3	1	10378867
lung cancer	ELAVL4	4	8069866;19410329;14512168;18607064
lung cancer	ELF3	1	9395241
lung cancer	ELK1	1	22988093
lung cancer	ELK3	1	18473355
lung cancer	ELN	1	22434583
lung cancer	MARK2	3	26654940;16912160;10995806
lung cancer	EMP1	2	16087880;25394671
lung cancer	EMP2	1	26876307
lung cancer	EMP3	1	23920144
lung cancer	EMX2	1	20697358
lung cancer	ENG	4	25142939;18669913;26325105;25238122
lung cancer	ENO1	3	10853020;19713034;24984566
lung cancer	ENO2	12	18823584;2438285;11162866;28671048;26605916;16330929;9880081;2830484;23683536;19713034;3028617;25996920
lung cancer	EP300	4	28296173;28794006;26619011;22941188
lung cancer	EPAS1	3	25436804;28430666;22115707
lung cancer	EPHA3	4	;26878305;22829656;16941478
lung cancer	EPHA4	1	22807579
lung cancer	EPHA5	1
lung cancer	EPHA7	2	22941188;23676193
lung cancer	EPHA8	1	15457249
lung cancer	EPHB1	1	18473355
lung cancer	EPHB2	10	24068620;18093694;23515613;16354319;8589679;29073620;21478903;25697899;25992553;26528854
lung cancer	EPHB3	2	;19607727
lung cancer	EPHB4	2	26073592;23844053
lung cancer	EPHB6	2	19513565;20371680
lung cancer	EPHX1	27	11551408;11375900;10732758;11813302;12234692;9850050;16357600;18298806;23378225;18571762;20091863;11597790;19479063;10209943;16005144;18258609;23928928;11815396;23055191;11352855;22206016;10717332;12915882;17114358;15199549;17311802;17337085
lung cancer	EPHX2	1	23370545
lung cancer	ERBB2	90	12173335;1373318;25238247;28743157;15386424;1350198;25906400;25745045;15457249;18078328;20459769;22899293;22389470;9508209;22372864;18089823;17406029;26215190;12455054;16029927;14734462;9816093;11162866;2569928;16879393;22046346;28063177;15586221;26678909;27696725;21847121;22761469;8810638;24158231;25242668;26545934;8875978;22736332;25326805;7911396;16226114;10473073;26559459;21353324;24481316;24…
lung cancer	ERBB3	13	10918604;26689995;14739033;28350117;26678909;21847121;21387307;24520092;15899817;22484852;26038598;12483526;26988096
lung cancer	ERBB4	7	25391651;20975381;26048096;;10918604;17681096;16187281
lung cancer	ERCC1	31	17534174;18451256;16054657;25375151;21718596;22344449;;22022380;24058603;17314339;17502833;18494946;15734977;23514287;22795264;23228696;22335888;23275151;20009541;26056042;24841208;12114432;18520795;22102173;20863778;22555222;18395930;19733931;22351191;21601580;24140460
lung cancer	ERCC2	41	17504986;11888908;22525558;18709642;20627704;15615908;15849729;11872635;19406934;21601580;19116388;15364127;11285194;21864546;16054657;24140460;17913280;15837542;17705814;12552590;12844488;15199549;16835333;18494946;12399122;17952468;18990748;22608006;21195504;15564288;12692111;14757194;16707649;15896456;23053267;20832885;17531525;11245433;12740916;20651612;23108145
lung cancer	EYA4	1	24096489
lung cancer	ERCC3	1	16835333
lung cancer	ERCC4	1	18068852
lung cancer	ERCC5	5	12869423;16094634;24596032;10910954;18709642
lung cancer	ERCC6	3	17854076;18789574;10910954
lung cancer	ERF	1	20978205
lung cancer	ERG	5	20636794;24777847;23850495;21040948;21499238
lung cancer	ESR1	16	10435640;17077188;11872642;21524465;10949931;11911952;15986439;26301798;27572263;25277535;16603640;15161576;22985911;24174373;23608817;24651077
lung cancer	ESR2	8	24398390;22982181;22985911;25338663;22729568;21546410;19106194;20655613
lung cancer	ETS1	1	7485393
lung cancer	ETS2	2	23659968;25680408
lung cancer	ETV4	4	26238631;21150337;22505454;16912160
lung cancer	ETV5	2	12115567;9892180
lung cancer	EWSR1	2	17108118;25134518
lung cancer	EXTL3	1	12749760
lung cancer	EZH2	21	21539681;23857401;26754405;26676756;25800736;24850841;21546573;20564407;22969115;19901851;25746006;18421308;22112692;28314309;23967231;22961666;25629630;15720799;24928441;23714854;25724377
lung cancer	F2R	3	21703428;22573325;23548249
lung cancer	F2RL1	1	23475608
lung cancer	F3	4	24647869;29715083;29110838;22237453
lung cancer	F13A1	1	12654631
lung cancer	F13B	1	12654631
lung cancer	FANCD2	1	18475298
lung cancer	ACSL3	1	23936004
lung cancer	PTK2B	7	27581532;21182834;23922106;16170339;12356726;22722483;17906699
lung cancer	BPTF	1	19190132
lung cancer	FASN	2	29306075;16969344
lung cancer	FAT1	1	18852124
lung cancer	FBN2	1	15951052
lung cancer	EFEMP1	2	17671114;24480807
lung cancer	FDFT1	1	25152164
lung cancer	FEN1	5	19618370;22072618;14562054;21725308;23184144
lung cancer	FER	1
lung cancer	FES	1	6281890
lung cancer	FGF1	2	15746061;28656229
lung cancer	FGF2	6	26824699;21333372;18829480;14560006;20233876;26635184
lung cancer	FGF3	1	16329133
lung cancer	FGF9	2	20464547;28440022
lung cancer	FGF13	1	14560006
lung cancer	FGFR1	42	25433983;22648708;28483948;24302556;24357456;26473643;25115383;25384882;;21160078;24736083;28008744;27194548;24762544;22684217;23182986;26020126;23930754;28968756;28630215;24771645;21666749;22941188;27581340;24584974;27338794;23887299;24077455;23880303;26359452;23434054;24183471;21160076;23913758;22499828;23082000;23154548;23619603;25819384;21936542;24501305;24853178
lung cancer	FGFR3	10	26619011;27581340;25589496;23661334;23786770;21383697;26486077;21577207;24323028;17949785
lung cancer	GPC5	3	23962560;20304703;24456789
lung cancer	FGFR2	7	25035393;18829480;17311802;23786770;27197191;;27581340
lung cancer	FGFR4	6	19296538;17519899;15457249;27581340;28583379;26675719
lung cancer	FHIT	57	17876837;19418484;16407838;27716889;19096006;16231322;10735505;9581816;20814237;15361849;9635574;14976524;16800968;10411902;9187107;16513840;8620533;8971157;9740075;28404875;11479891;9713281;22425911;12865924;24464917;10375597;11788890;15042681;11325823;15150628;17119051;9187130;16598757;10416589;11683369;12765416;18484646;17019711;9823304;15671544;24998847;17255269;9290949;9258656;15627891;15935…
lung cancer	VEGFD	4	15364128;19136250;24115038;18292935
lung cancer	FOXF1	2	20233876;25237908
lung cancer	FOXF2	1	25798833
lung cancer	FOXC2	1	22410781
lung cancer	FOXM1	10	25936405;18345025;20816795;25425970;23271813;16489016;24715097;23177020;23255470;25944621
lung cancer	FOXO1	4	23615915;23888319;26572153;24452601
lung cancer	FOXO3	8	24014251;24947616;26528854;27091996;20631076;25122426;23085518;20885957
lung cancer	FLNA	1	18082227
lung cancer	FLNB	1	23302073
lung cancer	FLT1	1	23717468
lung cancer	FLT4	2	18292935;25003617
lung cancer	FMO3	1	16915569
lung cancer	FN1	15	1716516;15221958;20615257;11280762;22749159;15908479;2297755;19396378;8810633;24959847;11786733;17018612;17600315;25244057;23950208
lung cancer	FOLH1	2	25978404;11719516
lung cancer	FOLR1	5	22547449;29110850;22729036;18181001;27328938
lung cancer	FOS	1	16289808
lung cancer	FOSB	1	27935865
lung cancer	FOSL2	1	27935865
lung cancer	FPR2	1	21708247
lung cancer	FRA16D	1	16223882
lung cancer	MTOR	12	18566221;23237220;21062981;26359452;18692155;20647329;25884680;;26206305;24931608;25697899;16159415
lung cancer	GAST	5	14729624;11208460;11279599;8221657;10452322
lung cancer	FUS	11	24410728;18172250;21151896;19671678;17828283;11593436;15126327;15486560;17234782;17486070;24012694
lung cancer	FUT1	3	21577207;18497994;23403985
lung cancer	FUT3	1	21437888
lung cancer	FUT4	6	9133454;9128982;26636541;21437888;10449611;19572148
lung cancer	FUT5	1	9128982
lung cancer	FUT6	1	9128982
lung cancer	FUT7	1	9128982
lung cancer	FUT8	1	23267084
lung cancer	FYN	1
lung cancer	GAGE1	1	9415308
lung cancer	XRCC6	2	24744142;12509248
lung cancer	GAB1	2	23612964;25460044
lung cancer	GABBR1	1	19962348
lung cancer	GABPA	24	22275372;21062981;18006113;28504720;24928441;18316592;22249257;26343532;23577226;23667609;24046186;19417020;23572560;20689807;17129360;25070488;23275004;25739673;20682644;28534518;19646463;23689140;24040073;21402146
lung cancer	GABRA3	1	25089631
lung cancer	GALNT3	1	14735190
lung cancer	GAPDH	8	15474665;3664468;14624785;21503779;25944651;14511611;17922974;20682026
lung cancer	GAS6	2	22751098;11677117
lung cancer	GATA2	2	24807155;22541434
lung cancer	GATA3	1	22797725
lung cancer	GATA4	1	24089524
lung cancer	GATA6	3	16271038;24089524;15585625
lung cancer	GC	2	17902193;28864453
lung cancer	GCNT1	1	11280791
lung cancer	GDF1	1	16054657
lung cancer	GDF10	3	16175182;15116090;11571631
lung cancer	GDNF	3	15870700;9559344;25041846
lung cancer	GEM	1	12063551
lung cancer	GFI1	1	15466176
lung cancer	GGT1	1	12209756
lung cancer	GHRH	4	14660794;10611309;22041656;22819774
lung cancer	GHRHR	1	16299104
lung cancer	GHSR	1	17018595
lung cancer	GIF	1	21818500
lung cancer	GJA1	4	8950206;15166089;9854998;16926031
lung cancer	GJB1	3	17569045;15492231;16926031
lung cancer	GJB2	1	15386363
lung cancer	GPC3	1	18469798
lung cancer	GLB1	12	15703489;17476138;9410899;14502149;19575045;12601393;9792049;10945228;18676766;20624405;10423407;8853549
lung cancer	GCLC	3	9569044;27935865;25789740
lung cancer	GCLM	1	9569044
lung cancer	GLDC	1	22225612
lung cancer	GLI1	5	22768056;28652248;28286162;19706168;16616798
lung cancer	GLRA1	1	12944912
lung cancer	GLS	1	15312685
lung cancer	GNAI2	1	8649831
lung cancer	GOLGA2	1	22735382
lung cancer	SFN	1	22310466
lung cancer	GPR4	1	22912338
lung cancer	UTS2R	1	26274820
lung cancer	GPR19	1	22912338
lung cancer	GPR42	2	18000218;25744720
lung cancer	GPX1	10	18298806;17052796;25866291;16797832;8001233;16255782;17548672;14744747;10657953;11103801
lung cancer	GPX2	1	16915569
lung cancer	GPX3	2	21552421;19180532
lung cancer	GPX4	1	17052796
lung cancer	GRB2	1	9009162
lung cancer	GRB7	1	21552421
lung cancer	RAPGEF1	1	21399874
lung cancer	GRN	1	10397269
lung cancer	GRIK3	1	22941189
lung cancer	NR3C1	8	20015838;15531725;21984896;8764121;24036132;7491111;17496926;9783913
lung cancer	GRM8	1	22941189
lung cancer	CXCL1	3	23665907;25301363;25349304
lung cancer	GRP	36	10699954;8044796;2536694;11279599;3003116;1655761;14644031;12820319;14660794;8959679;2853593;3016030;2535954;7551956;12474049;24195468;1693372;11429190;7506831;2550492;12820318;9000570;11479891;2166149;2842362;8383682;2178366;9622091;12733150;2843572;10545285;1325285;14698533;1563005;10915224;3030544
lung cancer	GRPR	7	12474049;10620630;26577829;12771999;12569606;11880476;1655761
lung cancer	GSK3B	3	23851495;24480807;23983127
lung cancer	GSN	2	12592377;9443412
lung cancer	GSPT1	3	2011143;8319207;8103989
lung cancer	GSTA1	1	15808404
lung cancer	GSTA4	1	18767114
lung cancer	GSTM1	129	15801482;8781385;23013535;12189190;12397651;8834254;16257343;15165083;11588132;9307183;10607731;7923570;16099114;12771031;7728947;23090633;9855008;14626895;15246186;17307802;8103989;19009239;22525558;22392686;22072123;15105047;15363546;10952100;15646021;9242469;15528218;23000285;10209943;10566550;19124497;10744127;9230293;17123660;11062156;10868696;18463401;25388590;16416283;18270371;24222509;831…
lung cancer	GSTM2	16	9242469;9679751;9162298;7563171;16642467;11588132;12151353;10744127;23000285;8781385;11085692;8547824;28427236;22085405;12781423;11062156
lung cancer	GSTM3	3	16509765;15069685;10749130
lung cancer	GSTM4	1	12140136
lung cancer	GSTP1	36	20729793;15528218;12189190;12711112;12640684;15069685;12376472;17123660;12019159;10376794;22525558;19174490;17980933;16255782;12781423;15246186;17909032;16933328;24786234;23013535;10334644;22797821;17428724;15896461;19240225;15661806;19009239;10749130;14501269;16509765;12175548;18280004;18258609;25122423;15105047;12660004
lung cancer	GSTT1	51	15184245;19009239;9829708;22525558;28315511;24852519;17000715;23013535;15165083;15069685;9276626;15801482;25388590;16509765;9029171;12781423;17123660;11045782;23637998;20049629;23794132;12690010;10580025;19124497;17307802;20729793;15528218;20542754;11751442;10868696;9242470;12175548;22392686;9434875;12189190;10952100;15105047;14626895;17428724;18280004;18463401;16257343;9329644;15646021;11588132;…
lung cancer	MSH6	1	10190568
lung cancer	GTF2B	1	24523874
lung cancer	GTF2H1	1	18692935
lung cancer	GTF2H3	1	17210687
lung cancer	GUCY2F	1
lung cancer	GYPA	1	21119205
lung cancer	GZMB	2	16924494;11289755
lung cancer	H2AFX	3	19597473;23793869;23300022
lung cancer	H2AFZ	1	23426183
lung cancer	HADHA	1	24115277
lung cancer	HBE1	3	10615070;1675998;17187448
lung cancer	HDAC1	6	22078727;23932364;25593344;25970771;13679859;15474665
lung cancer	HDAC2	3	25970771;25605253;22492270
lung cancer	HDGF	1	22006999
lung cancer	CFH	3	21503575;22197220;17442984
lung cancer	HFE	1	12464008
lung cancer	HGF	33	12151314;26919096;24983493;16513678;11172296;26063323;24297483;18645002;8062221;28888686;23690929;22789825;18096875;22052230;23401458;23659968;24828661;14737093;22592212;24284055;21220474;26787475;22089117;19139719;16819504;22317763;20008840;17322284;25640943;21847116;11839685;7678980;10935508
lung cancer	NRG1	7	25501131;26837769;28604730;25531467;28950338;14739033;26134228
lung cancer	HIC1	1	19649206
lung cancer	HIF1A	29	28339070;19305150;18239067;21666710;23448368;24403227;26528854;27423680;26508030;17335808;28610954;22349311;18292935;21965273;19176399;25748238;21843314;20489156;16397226;28838387;22467238;20885442;25813626;24793809;28430666;21435097;28824314;22153809;20003295
lung cancer	UBE2K	1	11869177
lung cancer	HK1	3	17311002;17671147;24352250
lung cancer	HK2	3	24352250;22593586;26802651
lung cancer	HLA-A	5	15709165;12439606;24413525;8118802;2580935
lung cancer	HLA-B	3	8640228;17143611;16651449
lung cancer	HLA-C	4	22278766;10213231;20473949;12243342
lung cancer	HLA-DMB	1	28604730
lung cancer	HLA-DOB	1	28604730
lung cancer	HLA-DQA1	4	19654303;28604730;22899653;21623257
lung cancer	HLA-DRB1	3	10754210;9808426;19203830
lung cancer	HLA-DRB4	1	19203830
lung cancer	HLA-G	1	11549573
lung cancer	HLA-L	1	22899653
lung cancer	HMGB1	3	27383136;22617774;19933377
lung cancer	HMGCR	1	23103227
lung cancer	HMGA1	2	24564251;19903768
lung cancer	HMOX1	9	18006113;16771696;20704548;24931165;20461740;19375813;25661467;15688187;18508827
lung cancer	NR4A1	1	22081070
lung cancer	FOXA1	4	25122426;22383183;24093963;15492844
lung cancer	FOXA2	3	15205324;20820189;22341411
lung cancer	HNF4A	1	25143352
lung cancer	ONECUT1	1	24022481
lung cancer	HNRNPA2B1	11	11714531;12871781;9815620;26774881;20807810;20716340;8631886;9761751;12871776;25483567;10197602
lung cancer	HNRNPC	4	12871776;11506822;23511627;12012004
lung cancer	HNRNPL	1	28038443
lung cancer	HOXA1	3	26707824;24559685;11070089
lung cancer	HOXA5	2	25875824;19554572
lung cancer	HOXA9	4	21757291;28855354;21480815;24817037
lung cancer	HOXA11	1	24259349
lung cancer	HOXB@	2	8603715;9357979
lung cancer	HOXC@	2	24996520;9357979
lung cancer	HOXD3	2	11477555;12405287
lung cancer	HPGD	3	21763448;19138967;18593902
lung cancer	HPR	2	25015569;7473815
lung cancer	HPRT1	2	11219770;10863157
lung cancer	HRAS	24	1979305;7927918;2407346;26619011;4008102;10430091;3002619;9255581;9149890;15014984;11307925;3319559;9115960;11097227;2842776;11552296;3011049;2544624;15902970;6866079;12765245;7509720;3287150;10779650
lung cancer	PRMT1	1	25847239
lung cancer	HES1	6	24509876;17804716;9144241;24621612;11306509;21601304
lung cancer	HSD17B1	1	25564397
lung cancer	HSF1	1	24746225
lung cancer	HSPA1A	2	20807285;20704535
lung cancer	HSPA1B	3	22037874;20704535;20807285
lung cancer	HSPA1L	1	20704535
lung cancer	HSPA2	2	26930648;20704535
lung cancer	HSPA4	6	23792430;22037874;24481441;26050647;28028759;20704535
lung cancer	HSPA5	4	28363780;15949590;19087354;20599289
lung cancer	HSPA8	1	14991745
lung cancer	HSPA9	1	26427040
lung cancer	HSPB1	5	19540014;20231684;12482204;26874728;18497994
lung cancer	HSPB2	4	20231684;12482204;19540014;18497994
lung cancer	HSP90AA1	10	23012248;25662161;19176399;24952482;26219569;25780909;24530475;18520302;22552292;22592212
lung cancer	HSP90AB1	2	22929401;25300907
lung cancer	HSPG2	1	21294213
lung cancer	HTC2	6	22691236;20596660;2438285;17109992;17258348;20832896
lung cancer	HTR1B	1	11709722
lung cancer	TNC	5	15603851;1716516;9459152;25609695;28652369
lung cancer	HYAL1	3	11980673;11085536;12684632
lung cancer	IAPP	1	12384799
lung cancer	IBSP	2	16465361;9262507
lung cancer	ICAM1	8	11280762;17361014;8880099;21328467;15387368;1680858;22198381;17786042
lung cancer	ID1	3	20709421;22592211;28549790
lung cancer	ID2	1	23582323
lung cancer	ID3	1	21552421
lung cancer	IDH2	1	27649069
lung cancer	IDS	1	27935865
lung cancer	IFI27	2	20309941;9270000
lung cancer	IFNA1	6	22194884;22130162;8695164;7683574;20682643;9101411
lung cancer	IFNA13	6	22194884;9101411;20682643;8695164;7683574;22130162
lung cancer	IFNAR1	1	25604426
lung cancer	IFNB1	5	25486572;26351076;19893592;19564073;21769425
lung cancer	IFNG	15	15095306;20804502;10365094;18497994;15603851;20814891;9415308;26719671;16418217;8880099;23937717;1680858;18093694;24971369;7614408
lung cancer	IFRD1	1	9050919
lung cancer	IGBP1	1	21339737
lung cancer	IGF1	16	20051100;12489029;22154278;18450319;21447628;23185474;1372941;10793110;17299065;20051101;22347413;23980150;10974650;14559833;15746061;25344917
lung cancer	IGF1R	26	18674638;12142546;24489728;22359227;16619240;25173427;25081930;;24458568;8674059;12489029;26052929;23515613;12360481;24745618;17047074;15831900;23413016;22438913;21620944;10557096;19738076;21124078;24816813;15150088;15746061
lung cancer	IGF2	7	10974650;12142546;23257688;25884481;8622877;7499276;20440268
lung cancer	IGF2R	1	10734317
lung cancer	IGFBP1	1	1372941
lung cancer	IGFBP2	6	24682597;24069370;24130049;17102589;19679880;17071580
lung cancer	IGFBP3	9	10974650;12068000;10793110;21447628;23185474;23498137;1372941;24339922;18450319
lung cancer	IGFBP4	2	28946875;17071580
lung cancer	IGFBP5	1	25007054
lung cancer	IGFBP6	1	22923130
lung cancer	IGFBP7	4	22277373;21095038;17236181;16302002
lung cancer	CYR61	2	25381822;27935865
lung cancer	IKBKB	3	22327365;25175164;21430781
lung cancer	IL1A	3	16126303;9204981;17596594
lung cancer	IL1B	16	22467534;18164040;18757527;23762239;17361014;21252117;17596594;9204981;8869967;23784458;28212736;16126303;25910707;20035239;7635448;22369883
lung cancer	IL1RN	3	21252117;16019127;16126303
lung cancer	IL2	15	16153160;23677467;9415308;1997188;18298334;8989990;8795583;8386711;11129324;22699929;8978294;18625569;2169997;1314129;7614408
lung cancer	IL2RA	3	18455243;16151041;28253320
lung cancer	IL4	2	18785202;8535226
lung cancer	IL6	34	8364912;21252117;12151314;21546410;24922005;26744530;26166037;28427199;18086782;18060028;24988892;14604894;11504947;26372664;24420154;25461668;15854959;17416433;24260500;23052692;1716216;16344268;22662257;15734199;26528698;21122157;21996739;18990769;24492940;12833138;24139238;20713723;24408019;21216930
lung cancer	IL6R	3	26744530;25461668;22552503
lung cancer	IL7	3	8978294;19136250;24115038
lung cancer	IL7R	4	24115038;23069254;24678068;19136250
lung cancer	CXCL8	16	25871388;25480945;24735610;14604894;23456319;23349885;15746434;15545974;25817779;10727989;12540537;18086782;12576442;12471621;10891543;18801189
lung cancer	CXCR1	2	15545974;17361014
lung cancer	IL9	1	26575266
lung cancer	CXCR2	4	25480945;17361014;15545974;23204236
lung cancer	IL9R	1	22772464
lung cancer	IL10	9	11549573;20034810;21595995;23149083;10528207;14587096;20491794;20112337;23743567
lung cancer	IL12A	2	17361014;25597281
lung cancer	IL13	2	26418721;7664796
lung cancer	IL13RA2	1	26418721
lung cancer	IL15	7	26742578;11022126;9863005;19422685;10861581;8668345;10975824
lung cancer	IL16	1	25597281
lung cancer	IL17A	7	20825419;22186896;24072496;20022135;28483607;26073462;24548421
lung cancer	IL18	3	22699929;19642044;25910707
lung cancer	IDO1	2	22822050;24784564
lung cancer	INSM1	6	26482608;16052225;22576955;23582323;26530405;27072116
lung cancer	INSR	3	24571613;25820822;26113601
lung cancer	EIF3E	2	26056130;15867213
lung cancer	ITGA6	1	10970827
lung cancer	IREB2	7	20587604;26310313;19789337;22899653;22539604;19654303;18978790
lung cancer	IRF1	1
lung cancer	IRF2	1	28471447
lung cancer	IRF5	1	22194884
lung cancer	IRF7	1	22194884
lung cancer	IRS1	3	25820822;19738073;23615405
lung cancer	ISG20	3	16151041;28253320;18455243
lung cancer	ITGA2	3	23822953;25992553;22223527
lung cancer	ITGA5	4	9614556;24434435;15756594;24488787
lung cancer	ITGA7	1	26320193
lung cancer	ITGA9	1	8290272
lung cancer	ITGAM	3	23565296;26756887;19572148
lung cancer	ITGAV	4	15756594;24488787;9614556;26449830
lung cancer	ITGAX	2	22291012;23955539
lung cancer	ITGB1	2	26081244;26728244
lung cancer	ITGB3	2	15756594;27085460
lung cancer	ITGB6	1	26449830
lung cancer	ITIH1	1	18226209
lung cancer	ITK	9	26320193;23178117;27869168;24022481;25609022;26420858;28549790;24913443;20452118
lung cancer	JAK1	1	21216930
lung cancer	JAK2	7	29082853;27025877;21333372;26762740;22712764;19455144;24158701
lung cancer	JAK3	2	26014096;29082853
lung cancer	JUN	4	16158054;20716630;26745678;23793869
lung cancer	JUNB	2	27935865;16289808
lung cancer	JUND	1	27935865
lung cancer	CD82	6	11212267;17621632;8620488;25912735;19152459;9552043
lung cancer	KCNA3	2	25880778;25924237
lung cancer	KCNH1	1	27197191
lung cancer	KCNJ2	1	25880778
lung cancer	KCNJ5	1	12439606
lung cancer	KCNQ1	1	24366043
lung cancer	KDR	3	16361567;24374073;26541778
lung cancer	KIF2A	1	24240690
lung cancer	KIF5B	7	24481316;25047660;22194472;25982012;21613408;23052255;22296236
lung cancer	KIR3DL2	1	14562047
lung cancer	KISS1	1	23716269
lung cancer	KIT	31	26358753;15499612;11896121;1707753;22558483;22076173;14657715;17985357;15545668;12651205;1378316;15623596;26428235;19351368;22670177;8542594;9065815;16082245;7689933;7680956;16242000;24412084;20035340;18989797;7678721;23965952;15812822;26085088;1722571;19859843;23411939
lung cancer	KLK2	1	19170196
lung cancer	KLKB1	1	18823584
lung cancer	KNG1	1	17359538
lung cancer	KIF22	2	16356494;22956040
lung cancer	KPNA2	3	24070213;25728791;20658535
lung cancer	KRAS	211	15741570;8508514;17325976;16823377;10545420;26627242;26739511;26657862;19681124;23787801;26837474;21982684;26316738;26085527;19336973;26304236;11016621;20108024;25487540;23014527;25533479;20035238;28762849;20962595;21636548;24429876;23012248;22761399;24618618;19644023;21994468;29183007;18598932;17575133;25667133;17449174;28242811;28415658;18922928;16271038;28368426;21428885;19794967;28786996;1260…
lung cancer	KRT5	1	24324581
lung cancer	KRT7	2	24324581;28827446
lung cancer	KRT8	4	14568682;12367790;27197191;26876307
lung cancer	KRT18	2	27601168;16512680
lung cancer	KRT19	8	22129186;10362142;7595737;11714536;9314945;25453845;23810363;23026640
lung cancer	KRT81	2	21799879;25716425
lung cancer	L1CAM	2	20697351;22307136
lung cancer	LAMC2	2	20146086;16790082
lung cancer	RPSA	4	1534510;26575266;24722356;8760291
lung cancer	STMN1	3	25384122;19786090;28850563
lung cancer	LASP1	1	29138807
lung cancer	LCK	2	24135919;23870818
lung cancer	LCN2	2	22800509;23403985
lung cancer	LCP2	1	22056915
lung cancer	LDHA	1	25483567
lung cancer	LDHB	1	23224736
lung cancer	LDLR	1	23103227
lung cancer	LEP	3	25027400;24512731;16630717
lung cancer	LEPR	2	22127368;25027400
lung cancer	LETM1	1	20824095
lung cancer	LGALS1	4	23389289;22291012;22696230;24560493
lung cancer	LGALS3	3	12696064;26447186;15049899
lung cancer	LGALS3BP	2	21515679;28336809
lung cancer	LGALS4	1	1314165
lung cancer	LIG1	4	22139380;16907646;12009232;18709642
lung cancer	LIG4	2	12953085;9197244
lung cancer	LIMK1	1	24063279
lung cancer	FADS1	1	21725308
lung cancer	LMNA	3	8521872;1985776;
lung cancer	LOX	3	20956321;22438909;21690299
lung cancer	LOXL2	3	26676674;18559498;27694892
lung cancer	LPA	1	23103227
lung cancer	LPL	1	12114433
lung cancer	LPP	1	26028032
lung cancer	LRMP	1	16410263
lung cancer	LRP1	3	21325077;14597676;21415220
lung cancer	LRPAP1	1	21325077
lung cancer	LSP1	1	24681604
lung cancer	LTA	3	7889473;8313320;15527763
lung cancer	CYP4F3	4	1302563;7914125;28150878;17174438
lung cancer	LTF	1	16152584
lung cancer	LUM	2	19020750;25961303
lung cancer	TACSTD2	2	24025415;28404926
lung cancer	TM4SF1	1	26621839
lung cancer	EPCAM	14	23030233;20940408;24787949;19002182;24886394;24304228;21535318;12000868;16404366;15705978;26141860;26698569;26571236;25912964
lung cancer	MARCKS	3	23955080;25524703;27935865
lung cancer	MXD1	1	11146226
lung cancer	MAD2L1	3	26980454;21376419;20516147
lung cancer	SMAD1	1	28601662
lung cancer	SMAD2	10	10438456;25477335;9466656;26581907;21159608;28370334;10822381;18174241;8971158;9635866
lung cancer	SMAD3	5	22232600;25198664;28119085;21159608;22778267
lung cancer	SMAD4	10	25893305;18620728;9466656;27060206;8665501;28199217;8971158;28370334;10822381;18174241
lung cancer	SMAD6	1	19047146
lung cancer	SMAD7	1	11719467
lung cancer	MAFG	1	20689807
lung cancer	MAGEA1	1	9415308
lung cancer	MAGEA2	2	21558405;28498455
lung cancer	MAGEA3	3	21558405;9711530;9415308
lung cancer	MAGEA4	1	21558405
lung cancer	MAP1B	1	26200272
lung cancer	MATK	1	10209943
lung cancer	MAX	2	24362264;24596200
lung cancer	MB	1	21640426
lung cancer	MBD1	2	16284366;12776203
lung cancer	MBL2	3	25783214;17848669;19959685
lung cancer	MBP	1	26577492
lung cancer	MC4R	1	12851326
lung cancer	MCAM	1	28646020
lung cancer	MCC	7	1565631;24200292;18790758;1348017;22542170;1656365;7585453
lung cancer	MCL1	22	19372563;23452820;24261825;17283153;22496479;28776569;19903766;21887682;15753661;23174563;27686452;18483303;19372561;27935865;17173063;25107702;25915848;21648427;24469836;24991768;25917317;24525728
lung cancer	ADAM11	1	25660220
lung cancer	MDK	3	23976985;10331431;8217186
lung cancer	MDM2	25	25605253;19941079;18433484;19264476;15714438;16093429;16287156;26799187;22844496;17538168;8733770;15577944;16152608;22487911;16896050;20219101;25122426;9472631;21623257;17957785;8976869;16876289;22733537;15625370;16675470
lung cancer	MDM4	13	26274820;29072615;8620488;16170027;9552043;23648833;11477564;18281520;16883578;10728601;17940500;21529984;16934363
lung cancer	ME1	3	23625588;16012519;21457722
lung cancer	MECP2	1	23915259
lung cancer	MEF2D	3	28340574;26409449;26355845
lung cancer	MAP3K1	1	14612408
lung cancer	MAP3K3	1	26088427
lung cancer	MEN1	5	23027861;19749796;20639902;10738303;25034529
lung cancer	MEOX2	1	25460568
lung cancer	MET	80	18672314;17322284;25777467;24165158;17463250;23650389;26729443;20126411;15592501;24628993;21847121;25232729;22973954;23401458;19351834;23733853;20934974;26574927;25522678;23592446;28373408;19851711;24827412;11839685;23360489;14737093;28843992;19723643;18818206;11795945;22736441;10918387;28260071;22133747;28212540;24939008;24033722;22552292;21847116;24212721;28324883;25656847;19096300;21325980;282…
lung cancer	KITLG	1	1722571
lung cancer	MGMT	20	11956099;18555750;1664221;16166426;2551492;22252258;11956078;26183928;24390665;15814621;15140540;10477488;12473584;17164358;19740564;22146010;22228633;21355081;18712569;17671114
lung cancer	MKI67	1	16479062
lung cancer	MKLN1	1	28604730
lung cancer	MLH1	9	18594535;15382050;21093954;28214209;16061855;17870204;21229606;10945633;15605365
lung cancer	KMT2A	1	22941188
lung cancer	MME	1	24460801
lung cancer	MMP1	18	17335808;18483334;26198673;29277780;19643940;15767330;17145822;23548910;22965879;21523769;22573325;11691799;19507256;16311244;19094243;20015200;23475608;19723873
lung cancer	MMP2	28	22455335;16985063;11935310;26198673;19507256;22718017;17599056;15731163;22082235;17335808;19068083;25486572;23271813;24415566;17240363;11728453;12873995;12438229;18559520;12124327;17018612;25270791;23349885;19625121;19903768;22158108;20461740;24722482
lung cancer	MMP3	4	16311244;17145822;26528698;22455335
lung cancer	MMP7	6	21599923;10725342;24894675;19584278;24480807;19608871
lung cancer	MMP8	2	19094243;18413742
lung cancer	MMP9	30	15824527;25266803;11781819;21601305;24755270;24621612;17916907;17240363;25703655;26198673;22455335;25746000;23711689;16170032;28610954;19625121;22158108;20461740;19389394;23857284;21473897;23349885;19619798;16061858;24366569;25270791;26050228;23681803;23475608;11935310
lung cancer	MMP10	3	22022614;14647437;22545096
lung cancer	MMP11	1	7664289
lung cancer	MMP12	5	17145822;19706765;19643940;14647437;16311244
lung cancer	MMP13	5	16912171;26198673;26193700;19094243;26528698
lung cancer	MMP14	5	24722482;8971175;23605953;25195136;19402080
lung cancer	MMP19	1	25250855
lung cancer	MOS	1	1533271
lung cancer	MPG	3	10477488;23104324;25355292
lung cancer	MPL	1	22967017
lung cancer	MPO	28	16170238;12111688;12234692;14626895;23979979;11181440;23832536;12432558;12496042;11794452;17337085;11956078;12397651;23943392;17980933;15159316;9371491;10698479;11179831;12057865;23840365;24786234;23943394;12496043;17304047;16195240;10837005;18420450
lung cancer	MPP1	1	21552421
lung cancer	MPP2	1	18345025
lung cancer	MRC1	2	12826050;19056144
lung cancer	ABCC1	28	9272120;24050699;15880572;8647646;18281520;15342407;8620488;8467491;8980384;16170027;7860142;9377550;11477564;16883578;9014757;23648833;9334814;16934363;10728601;23667609;19107762;9569044;9552043;21529984;29072615;17940500;15979785;16690355
lung cancer	MSH2	7	22806311;24530475;16614121;21093954;16061855;10945633;15605365
lung cancer	MSH3	14	23648833;11477564;29072615;16170027;10728601;16934363;9552043;8620488;16883578;17494052;21529984;10190568;18281520;17940500
lung cancer	MSH5	4	22899653;19654303;28604730;18978787
lung cancer	MSI1	2	24787949;23715514
lung cancer	MSMB	2	23192643;9185522
lung cancer	MSN	1	26427040
lung cancer	MSR1	2	22878280;23154550
lung cancer	MST1	3	9185522;9533936;23192643
lung cancer	MST1R	5	22585712;9533936;10959094;12676986;29121914
lung cancer	MT1G	1	19506903
lung cancer	MTAP	5	8971171;7683574;21282358;18555557;21135097
lung cancer	COX2	23	23172668;11464289;25465874;14604894;7706493;11320076;22696230;24098479;14640580;25175164;18164040;24909729;12708493;15829319;21678473;9823297;9515807;26452035;15777967;25047043;23943857;16376453;15246187
lung cancer	NUDT1	2	28577950;16774934
lung cancer	MTHFR	14	22024018;17389614;20842733;18221821;15941959;17468511;18789576;20065319;23372658;19118009;21605004;15922487;22144047;15217535
lung cancer	ND1	1	23028940
lung cancer	MTR	4	16006998;17468511;28537809;21605004
lung cancer	MTRR	4	16006998;17468511;28537809;23372658
lung cancer	MTX1	1	27197191
lung cancer	MUC1	17	28403862;20459602;9585817;18324627;22200620;23193156;19578748;15849214;19318547;28470556;27481516;28472347;8638091;19765830;26190471;20596057;19410329
lung cancer	MUC2	1	18790758
lung cancer	MUC4	5	8638091;11596032;23370366;24241961;24204934
lung cancer	MUC5AC	4	19841867;20455256;21622856;12077147
lung cancer	MUTYH	3	14579148;18155253;19161591
lung cancer	MXI1	3	26980454;9796705;21376419
lung cancer	MYB	1	2578097
lung cancer	MYC	58	2995998;20842459;25495526;26483346;2997622;19547694;17308053;22545246;2171744;25012251;18096271;27593925;19914733;23035247;25884680;26772203;26427040;9508209;16116477;3004717;8149351;22407764;9389570;11162866;6646201;2850489;23365639;18386774;24362264;16289808;28191284;11017923;9747881;2545636;23449933;18256532;21406400;25748238;3167852;2842776;26253517;19756735;20615970;24596200;8014012;23716474…
lung cancer	MYCL	22	22941189;17145094;8934535;2827002;8970579;23613771;19020549;1649386;21736709;3322939;2895475;1975565;7882365;1851085;16116477;2548855;21676885;11494021;8595900;8274449;10717329;1312669
lung cancer	MYCN	11	11920742;2834684;11494021;16116477;2545636;2545635;2997622;26253517;2869482;12880971;22222631
lung cancer	MYD88	1	26596839
lung cancer	GADD45B	1	28870783
lung cancer	MYH6	1	25643992
lung cancer	MYLK	2	18451257;25179839
lung cancer	MYO6	1	25643992
lung cancer	MYO9B	1	26529257
lung cancer	NAB2	1	20489156
lung cancer	NBN	6	17034901;25771871;27844240;21864546;22114071;15921821
lung cancer	NCAM1	16	1718595;19179901;1701450;22463390;20697351;1645701;26482608;7915180;1339414;10850459;10945228;2551826;22184126;20191608;1314782;8325706
lung cancer	NCL	2	24397988;24632608
lung cancer	NDUFC2	1	19223533
lung cancer	DRG1	1	22481237
lung cancer	NEDD4	1	20889565
lung cancer	NEDD9	4	23037767;23074285;17676035;24174333
lung cancer	NEK1	1
lung cancer	NEK2	1	28514100
lung cancer	NEU1	4	25326805;7911396;21353324;15753357
lung cancer	NF1	4	24535670;7896456;7882313;8094318
lung cancer	NF2	2	7882313;22081132
lung cancer	NFATC1	1	26493727
lung cancer	NFATC2	1	26493727
lung cancer	NFE2L2	34	20682644;24040073;25739673;19646463;28504720;26691854;20446773;26619011;23275004;28534518;18316592;18006113;21402146;21062981;19417020;26596768;24046186;22249257;20421815;22275372;26343532;20534738;25070488;23577226;20689807;18829555;17129360;24928441;23667609;23689140;19321346;17606720;28349780;23572560
lung cancer	NFKB1	29	24300974;20338663;24102070;26080425;24568192;22327365;21605904;21464588;23635779;26756215;20977779;23044494;21843371;23381786;23510472;23776433;21911935;22736441;21328467;24401319;23696216;26563375;25843712;26134000;21430781;27091996;25906011;22549160;25499080
lung cancer	NFKBIA	2	10423407;12725325
lung cancer	NFYA	1	16271038
lung cancer	NFYC	1	16287085
lung cancer	NGF	2	10340952;12213675
lung cancer	NGFR	1	12213675
lung cancer	NNAT	1	17409960
lung cancer	NMB	3	8959679;20388507;1563005
lung cancer	NMBR	2	12569606;1655761
lung cancer	NME1	11	17688968;7497458;9297629;2015608;16425351;8375920;23137649;10972975;9080143;8569178;8893591
lung cancer	NME2	3	25906011;8375920;25249619
lung cancer	NOS2	6	12460898;24746566;24408018;25156503;11641777;22369883
lung cancer	NOTCH1	11	24888228;11940670;23916913;25456735;28415716;22173954;24621612;;25869878;26482608;20068176
lung cancer	NOTCH2	2	28666642;17804716
lung cancer	NOTCH3	8	20068176;;21994468;17804716;21118965;26838758;21965228;15867348
lung cancer	NOTCH4	1	22899653
lung cancer	NPC1	1	12740922
lung cancer	NPM1	1	21182834
lung cancer	NPPA	2	18717826;8391389
lung cancer	NPTX1	1	16115696
lung cancer	NRAS	6	10430091;15197325;23515407;25937073;11097227;16170339
lung cancer	YBX1	1	22284440
lung cancer	NTHL1	1	26400813
lung cancer	NTRK1	4	24162815;14565870;7689933;28870922
lung cancer	NTRK2	4	29085074;23312550;24982195;
lung cancer	NTRK3	2	29085074;
lung cancer	ROR2	1	18215320
lung cancer	DDR2	13	24296828;;26206333;24885564;26390252;24158231;23822953;23930754;22328973;28161936;22586316;28676216;22266863
lung cancer	NTS	4	25249545;10915224;20810387;3028617
lung cancer	NTSR1	3	25249545;20810387;17018595
lung cancer	NUP98	1	22876301
lung cancer	NR4A2	1	19570744
lung cancer	OAZ1	1	21814790
lung cancer	OCA2	1	24477641
lung cancer	OGG1	42	16982113;17015267;17178863;15840879;18990748;22044660;16221808;19029194;17441966;9935223;19161591;22540013;15284179;16432839;23038158;11093817;11756223;15781210;26400813;18628426;20718982;22855704;9681819;15073047;11927502;17531525;19671832;22114677;19336973;24085357;12163326;23104324;18234257;16800823;9662341;16771692;15896461;15856018;10744126;21623257;18155253;18374480
lung cancer	TNFRSF11B	1	23516466
lung cancer	OPRM1	5	10656608;24662916;22343475;24786234;10782892
lung cancer	SLC22A18	2	9751628;
lung cancer	ORM1	1	26563422
lung cancer	OXA1L	1	25015569
lung cancer	OXT	4	1702222;2991279;12183418;16043261
lung cancer	OXTR	2	16043261;12183418
lung cancer	P2RY1	1	25379720
lung cancer	PAEP	4	23030233;25901080;24293999;28078913
lung cancer	PAFAH1B1	1	22749159
lung cancer	PRDX1	7	17606720;18413821;22537621;16414373;23615915;17084559;16635084
lung cancer	PAH	5	24845263;15781210;15489140;16557573;9855008
lung cancer	SERPINE1	8	9766559;19117638;26050228;20668920;19068083;10645902;28211612;26215730
lung cancer	SERPINB2	3	9766559;19117638;26338969
lung cancer	PAK1	3	26377044;25956913;16790082
lung cancer	PAM	2	10413197;26406332
lung cancer	PAPPA	1	23152806
lung cancer	PRKN	5	25640678;23237220;25656612;21795997;19946270
lung cancer	PARN	1	26541675
lung cancer	PAWR	1	18650932
lung cancer	PAX3	2	14639621;19139719
lung cancer	PAX5	4	19139719;15832095;24628993;26843424
lung cancer	PAX6	1	24454925
lung cancer	PAX7	1	10853020
lung cancer	PC	1	25607840
lung cancer	PCBP1	1	27683057
lung cancer	PCNA	18	26512878;25754817;12362273;16023597;9133454;19228723;15604268;17360482;1351473;21149327;10101007;24012694;23621985;11884234;20421925;7834619;14510182;11212263
lung cancer	PCSK1	1	7506831
lung cancer	PDCD1	2	26183759;25765070
lung cancer	PDE4A	1	25122068
lung cancer	PDE4D	1	25122068
lung cancer	PDGFA	1	15829977
lung cancer	PDGFB	1	9389786
lung cancer	PDGFRB	3	25238122;21729646;
lung cancer	PDK1	2	24265727;29073620
lung cancer	PDPK1	1	23867003
lung cancer	PECAM1	2	24390281;26635184
lung cancer	SERPINF1	1	19513563
lung cancer	PER1	1	17332281
lung cancer	PFKFB3	1	25320508
lung cancer	PFKFB4	1	25320508
lung cancer	PFN2	2	28405690;26354229
lung cancer	PGAM1	1	20087356
lung cancer	PGF	4	15192305;17704140;19138967;18615591
lung cancer	PGGT1B	1	22028818
lung cancer	PGR	5	19595472;21062926;24398390;21524465;21179495
lung cancer	ABCB1	54	2746668;21420313;25988710;17120199;9815546;10399954;7834606;8547402;9139838;29293118;22179563;19107762;25563194;10048981;7915180;10357555;7914401;11305953;22445862;16087181;9272120;1684906;18054347;9653193;23178957;16934363;22473764;11745426;8980392;10360828;17667922;17409824;9377550;9256898;1679564;23792430;10815935;22543673;11821018;25122423;1974823;22389470;26288241;1353703;7601572;1309222;257…
lung cancer	ABCB4	1	25367630
lung cancer	SLC25A3	2	1596910;1711217
lung cancer	SERPINA1	8	26287318;3485586;11899243;21173712;28368395;19608585;17902193;22507634
lung cancer	SERPINA4	1	20509975
lung cancer	SERPINB5	2	22011669;15466179
lung cancer	PIGR	3	8398172;15864740;21965228
lung cancer	PIK3C2B	2	29088297;12356726
lung cancer	PIK3CA	63	27007084;25157968;21220474;20811722;23693014;24500884;26645239;17992665;24743704;25266803;24158231;25473901;25813410;12097266;24240111;17409929;15608678;24771645;25122428;23532889;26013318;22317763;16930767;19394761;27880728;24453288;23955080;23172887;28652248;25619477;24675361;26619011;24444464;18757405;24229705;15746061;26708016;20818420;26334752;;24481316;28662101;29669316;15289301;24946002;23…
lung cancer	PIK3CB	31	19850869;28662101;24675361;26063323;20375364;23172887;28652248;25673697;23955080;26176612;22317763;26013318;24482365;24229705;15746061;28336809;25813410;24240111;29669316;21220474;25619477;25524703;20811722;12356726;24284056;23693014;27880728;25122428;20818420;24500884;25266803
lung cancer	PIM1	2	26916442;18818206
lung cancer	PIK3CD	30	26013318;25266803;21220474;20811722;23172887;23693014;23955080;25619477;20375364;20818420;24500884;22317763;29669316;26063323;24482365;25673697;27880728;28336809;12356726;15746061;28652248;28662101;24675361;25524703;25813410;25122428;26176612;19850869;24229705;24240111
lung cancer	PIK3CG	30	24500884;20811722;25813410;25524703;24229705;24240111;25266803;25122428;25673697;27880728;21220474;24482365;19850869;25619477;26013318;24675361;29669316;15746061;23955080;28662101;26176612;22317763;12356726;28336809;23172887;26063323;23693014;20375364;28652248;20818420
lung cancer	PIK3R1	1	23980150
lung cancer	PIN1	4	26752745;22115795;20009523;21850685
lung cancer	PIP	1	7829219
lung cancer	PITX1	1	17157953
lung cancer	PITX2	1	21698121
lung cancer	PKD1	1	26708603
lung cancer	PKLR	1	15851010
lung cancer	PKM	6	20336315;22052977;28259998;20507318;24058603;25813626
lung cancer	PLA2G1B	3	23026567;23079010;24928671
lung cancer	PLA2G2A	2	23026567;23079010
lung cancer	PLA2G4A	3	12048163;19918789;25786242
lung cancer	PLAGL2	1	21397355
lung cancer	PLAT	1	16391790
lung cancer	PLAU	5	16170032;26050228;9766559;7485393;10645902
lung cancer	PLAUR	3	19117638;23066953;25661888
lung cancer	PLCL1	1	7633416
lung cancer	PLG	5	11260863;19117638;12424612;15893003;2555056
lung cancer	PLEK	2	26859676;26053093
lung cancer	PLK1	7	23836654;26036843;22115795;22248814;15173270;23592755;
lung cancer	FXYD3	1	19893046
lung cancer	PLRG1	2	17234774;20484558
lung cancer	PMAIP1	3	23452820;24387758;21415220
lung cancer	PML	7	12243342;20625391;23563092;16873060;14970276;10699936;25486572
lung cancer	PMS2	1	23981578
lung cancer	PRRX1	5	16635084;23615915;17606720;17084559;16414373
lung cancer	PNN	1	26008974
lung cancer	POLB	1	22382497
lung cancer	POLD1	1	11705845
lung cancer	POMC	22	7491111;3488930;10340952;2472813;8383976;26848743;8800643;15149732;9883991;6303575;11158338;15845926;1967615;11762358;2845257;15531725;10195696;8163665;10353606;11602619;1325994;9783913
lung cancer	PON1	4	16323636;24085812;28467805;25741997
lung cancer	POR	2	10782892;15746946
lung cancer	POU3F1	1	25772757
lung cancer	POU3F2	3	23358112;8026890;26482608
lung cancer	POU5F1	5	24160469;18612434;23683495;25609695;24070213
lung cancer	PPARA	4	17473186;23625588;20081051;25043640
lung cancer	PPARD	3	22037942;25043640;15978581
lung cancer	PPARG	23	19208833;26244663;21159608;17172826;18187557;22145026;15866424;20081051;26863638;11205925;16199155;19015962;22843091;22463586;15899809;22700587;23220503;26216127;24698130;15908479;15041706;19138979;17473186
lung cancer	PPBP	1	27935865
lung cancer	PPIA	2	17678621;15541816
lung cancer	PPP1CA	1	23176181
lung cancer	PPP1CC	1	23176181
lung cancer	PPP2R1A	1	24204789
lung cancer	PPP2R1B	5	10597236;;11996789;9765152;10935485
lung cancer	PPP2R2B	1	22797725
lung cancer	PPP2R2C	1	17592619
lung cancer	PTPA	4	26876307;22262169;24204789;23290789
lung cancer	PPP2R5E	1	24204789
lung cancer	PPP3CA	1	21785830
lung cancer	PPP6C	1	26619011
lung cancer	PR@	7	22985911;26351076;25927928;21279520;16357508;23877371;24498333
lung cancer	PRF1	1	11289755
lung cancer	PRKAA1	2	20824095;25490748
lung cancer	PRKAA2	2	20824095;25490748
lung cancer	PRKAB1	2	25490748;20824095
lung cancer	PRKCA	5	7911467;23262426;25724832;24040137;18401527
lung cancer	PRKCB	2	20439192;21360576
lung cancer	PRKCD	1	15942654
lung cancer	PRKCE	3	1329908;12121973;17616661
lung cancer	PRKCI	3	24525231;18632643;24174471
lung cancer	PRKCZ	1	25118570
lung cancer	PRKDC	3	;25495526;21723633
lung cancer	MAPK1	15	29073620;21478903;26575266;25697899;12376484;29108991;11884234;11306509;21898549;25992553;23515613;24068620;26528854;16354319;18093694
lung cancer	MAPK3	12	11884234;17322284;20855443;27456359;18927282;25662161;26046675;26716515;12083368;17715378;18093694;21703428
lung cancer	MAPK6	2	26701725;22505454
lung cancer	MAPK8	12	24452601;12181446;15880572;23054210;15657432;24434654;15705594;18372076;28251885;9092556;23665907;10022881
lung cancer	MAPK9	2	9092556;10022881
lung cancer	MAP2K1	9	17069796;9121773;18632602;25541062;22773810;20354455;17476138;25351745;26582713
lung cancer	MAP2K2	1	9121773
lung cancer	MAP2K6	1	23228696
lung cancer	MAP2K7	17	25801412;27923842;25697899;25351745;27028764;26036643;21122157;16354319;23102728;9421477;24675361;20885957;22773810;23515407;24068620;21317887;17150102
lung cancer	EIF2AK2	1	15851010
lung cancer	PRL	1	24512221
lung cancer	MASP1	1	19607727
lung cancer	HTRA1	1	27935865
lung cancer	PSG2	4	2438285;7638808;19342971;27080225
lung cancer	PSMA4	2	20587604;19789337
lung cancer	PSMA6	1	28165654
lung cancer	PSMB6	1	8157272
lung cancer	PSMD2	2	21465578;25830243
lung cancer	PSMD7	1	26575266
lung cancer	PSMD8	1	23548265
lung cancer	PSMD9	2	20309941;9270000
lung cancer	PTBP1	6	10197602;24428911;27644194;24722255;28038443;9393760
lung cancer	PTEN	43	26832408;24240111;9598803;25773992;24420742;28662101;19351834;23239809;26573869;10470842;25609695;26400668;9696041;;20889565;25638724;23274758;17912443;26619011;22941188;23592446;23470565;28872922;22736441;20175786;23261230;27644194;18728656;17409929;25861022;24258346;24458568;19723324;9794233;28285689;17909629;24292675;27980214;21333374;24482365;2993207;9467947;25884169
lung cancer	PTGDR	1	28855354
lung cancer	PTGER2	1	11891031
lung cancer	PTGFRN	1	21206492
lung cancer	PTGIS	3	19138979;17374734;11830527
lung cancer	PTH	3	9492037;2541161;3290897
lung cancer	PTGS1	1	11920472
lung cancer	PTGS2	61	14967078;17214885;19409031;16397226;12576442;16542464;24098479;7706493;15221958;21678473;19755515;23065687;25113252;26452035;15829319;22464751;9515807;25465874;16452236;16376453;25047043;18164040;19918789;23943857;25137041;26774881;17412838;11464289;14597555;25175164;14640580;25797267;21605904;24909729;26863638;16912160;10353732;17145853;12708493;16786043;15777967;24735610;15882925;20353998;16170…
lung cancer	PTHLH	19	16223565;1935311;17370040;7692947;19825997;8287365;9685226;23458685;11289133;7488427;23810363;11044652;10720740;7690720;9566709;19633068;28342003;20890111;21532883
lung cancer	PTK2	5	26081244;22178655;23906871;24161487;24157923
lung cancer	PTK7	1	24654231
lung cancer	PTMA	1	10822126
lung cancer	PTN	6	20639902;8217186;9389569;11953815;28562667;19749796
lung cancer	PTPN3	1	25263444
lung cancer	PTPN11	6	20406974;24480804;23822953;26088100;26619011;28423588
lung cancer	PTPN13	2	22245727;23906871
lung cancer	PTPRA	1	28656243
lung cancer	PTPRD	3	15994928;20073072;19478061
lung cancer	PTPRG	3	1711217;25196286;1596910
lung cancer	PTPRZ1	1	23170925
lung cancer	PVR	1	23276719
lung cancer	NECTIN1	1	26058814
lung cancer	PVT1	1	28848163
lung cancer	PXN	8	18172305;21045234;9926921;19353596;24161487;23792636;17322284;25915848
lung cancer	RAB5A	1	10432006
lung cancer	RAC1	7	22549160;11773980;23033341;27790713;12628476;24858039;25562149
lung cancer	RAD9A	2	20052722;24403312
lung cancer	RAD17	2	11606373;11557112
lung cancer	RAD21	1
lung cancer	RAD23B	1	15849729
lung cancer	RAD51	8	20855443;20042515;15785736;21857991;18377894;21810436;18544565;12712436
lung cancer	RAD51B	1	27197191
lung cancer	MOK	2	23874853;29421442
lung cancer	RAD52	6	26013599;22899653;22585853;18449888;22585858;25793373
lung cancer	RAF1	10	11929951;10100985;12460918;11884234;2557616;26463718;9421477;1683566;2566144;1712250
lung cancer	RAG1	1	22772464
lung cancer	RAN	1	23468463
lung cancer	RAP1A	3	22723956;28232663;1485916
lung cancer	RARA	5	27932034;8950166;15657432;19961602;10717330
lung cancer	RARB	18	17876837;8381540;10717330;14656941;22146010;15217968;1717924;16841329;7923214;24796328;19961602;12124324;12473584;16288117;27103788;8657191;10074929;10944551
lung cancer	RASA1	2	8270251;17234759
lung cancer	RB1	7	;25157968;22941188;9192978;22941189;21511813;2594029
lung cancer	RBBP6	2	25127414;21676486
lung cancer	RBBP8	1	26063074
lung cancer	RBL1	1	9815552
lung cancer	RBL2	3	20406986;11030152;9192669
lung cancer	RBP2	1	24376841
lung cancer	RCVRN	2	8598320;17374419
lung cancer	REG1A	4	1596910;10416608;12044890;1711217
lung cancer	RELA	2	26689593;19996305
lung cancer	REN	2	10508479;7721420
lung cancer	REST	7	20697351;16247481;14741407;12944912;10766169;20548947;23928058
lung cancer	RET	29	26973202;26762747;21847121;26424208;25064355;23533264;25384085;23991695;23052255;24418728;23856031;25303898;24346100;25982012;28011461;28082048;12767512;28447912;22327622;25546157;24481316;25723109;23342255;25122427;22194472;25047660;24158231;9559344;23154560
lung cancer	REV3L	3	22349819;29307819;28075014
lung cancer	RIT1	1
lung cancer	RLF	1	22941189
lung cancer	RNASE3	6	10100985;11929951;2566144;1712250;2557616;9421477
lung cancer	RNASEL	1	22925698
lung cancer	BRD2	2	18199719;18375788
lung cancer	RNH1	1	16054657
lung cancer	ABCE1	2	26733164;29145194
lung cancer	RNU2-1	2	23527303;26250566
lung cancer	ROBO1	5	20068157;17671114;12082532;24981056;16607615
lung cancer	ROCK1	1	20140017
lung cancer	RORC	1	17613432
lung cancer	ROS1	28	25789833;25667280;25723109;28818606;26149475;22327623;;26850068;25691052;24186139;26424208;22215748;23724914;17322284;23533664;23415111;24161344;22617245;22696596;26964870;28743163;28104537;22661537;23052255;23426121;26791794;25467930;10910953
lung cancer	RP1	1	28604730
lung cancer	RPA1	1	24214091
lung cancer	RPE65	2	16512680;15466179
lung cancer	RPL19	1	19799608
lung cancer	RPL36A	4	16819504;24445374;23868981;27893711
lung cancer	RPN2	1	24270189
lung cancer	RPS6KA1	2	21423205;26158630
lung cancer	RPS6KA2	1	26158630
lung cancer	RPS6KA3	1	26158630
lung cancer	RPS15A	1	25833696
lung cancer	RRAD	1	25114038
lung cancer	RRM1	9	15639717;16966686;18483375;17314339;18494946;24792823;18520795;19304340;16818620
lung cancer	RRM2	1	23719266
lung cancer	RXRA	1	11212249
lung cancer	RYR1	1	26457758
lung cancer	S100A1	3	15313892;19118029;25937073
lung cancer	S100A2	6	18656279;22747445;19118029;24863947;11691825;23996929
lung cancer	S100A4	3	7591275;11414196;9624535
lung cancer	S100A6	1	18620780
lung cancer	S100A8	1	20718756
lung cancer	S100A11	1	21861103
lung cancer	S100A12	3	1633879;3485540;3488930
lung cancer	S100A13	2	18061437;20208480
lung cancer	S100B	3	25937073;19118029;15313892
lung cancer	SAI1	3	9624535;7591275;11414196
lung cancer	MAPK12	2	22505454;26701725
lung cancer	SAT1	4	1327507;9717831;12697027;8573111
lung cancer	SATB1	2	28990092;21597389
lung cancer	SERPINB3	3	21576355;16710347;28341226
lung cancer	SERPINB4	2	21576355;16710347
lung cancer	SCD	2	24309934;28368399
lung cancer	SCN7A	1	26178480
lung cancer	SCT	2	18223557;26725182
lung cancer	SCTR	1	18223557
lung cancer	CCL2	11	9139838;27145753;23635779;10357555;10727989;11156403;23441216;26733169;17786042;10048981;23349788
lung cancer	CCL4	1	25744730
lung cancer	CCL5	4	26239696;17416433;12473593;17653092
lung cancer	CCL7	1	26046767
lung cancer	CCL18	1	23349697
lung cancer	CCL19	1	23649655
lung cancer	CCL20	2	25864589;20439195
lung cancer	CCL21	2	18644162;21172016
lung cancer	CCL22	2	16821125;25660220
lung cancer	CXCL6	1	25512506
lung cancer	CXCL5	4	24346967;25788272;22114072;24500664
lung cancer	XCL1	1	10340547
lung cancer	SDC1	1	11786733
lung cancer	SDCBP	1	24722482
lung cancer	CXCL12	11	21292343;17916907;20378003;20147779;19455144;25775124;15955592;24025971;16322285;14603250;29032612
lung cancer	SEL1L	1	16647946
lung cancer	SEMA3F	11	10702410;15208675;15802023;19177200;12771950;11980661;8633026;17875711;11717452;17308083;24121493
lung cancer	SELENOP	1	19058871
lung cancer	MAP2K4	3	;21702039;20554746
lung cancer	SFRP1	1	16007200
lung cancer	SRSF1	3	24371231;22545246;23071587
lung cancer	SRSF2	3	23071587;24428911;21555914
lung cancer	SFTPB	4	16570259;28743125;11238857;12107845
lung cancer	SFTPC	1	16085219
lung cancer	SFTPD	6	28791362;17549420;14522914;15136449;24608429;15685238
lung cancer	SGCG	2	21690299;10423403
lung cancer	SCG5	1	2545336
lung cancer	SHC1	1	18391978
lung cancer	SHH	2	25068457;28198062
lung cancer	SHMT1	3	17420066;20842733;25412303
lung cancer	SHMT2	1	20842733
lung cancer	SHOX2	6	23851611;21426551;21047392;25331797;22108652;21694641
lung cancer	SIAH2	2	19001609;26580787
lung cancer	ST8SIA1	1	16862187
lung cancer	SIPA1	1	23661532
lung cancer	SIX3	1	23977152
lung cancer	SKP2	9	15605273;15735730;28789966;15215173;15041716;19625121;12824902;12107105;17508409
lung cancer	SLAMF1	1	26317644
lung cancer	SLC1A5	3	23213057;26310313;25971659
lung cancer	SLC1A7	1	26310313
lung cancer	SLC2A1	5	26573871;9133454;25114038;26508030;24477641
lung cancer	SLC2A2	2	10492640;9187134
lung cancer	SLC2A3	1	9133454
lung cancer	SLC3A2	2	25084765;26621329
lung cancer	SLC5A4	1	24709692
lung cancer	SLC5A5	2	12941836;11571539
lung cancer	SLC6A2	1	18473355
lung cancer	SLC6A3	2	18563706;17175058
lung cancer	SLC7A4	1	26662804
lung cancer	SLC16A1	3	25957999;26876179;19372582
lung cancer	SLC19A1	1	15922487
lung cancer	SLC22A3	11	25609022;24284055;24913443;27869168;24022481;28549790;26420858;23178117;20452118;26320193;25820701
lung cancer	SLIT3	2	20838434;21264840
lung cancer	SLPI	1	18380788
lung cancer	SNAI2	1	23434592
lung cancer	SMARCA1	5	16247481;26356327;24362264;22721696;15735765
lung cancer	SMARCA2	4	24519853;28292935;26356327;26564006
lung cancer	HLTF	1	11904375
lung cancer	SMARCA4	22	26139243;25307865;29102090;22407764;24658002;15287030;19176640;28608987;26356327;15731117;18386774;22721696;26343384;17546055;26564006;25355421;26123103;16247481;24362264;28292935;25724377;24658004
lung cancer	SMARCB1	1	10779630
lung cancer	SMARCC1	1	21552421
lung cancer	SMARCD1	1	26542803
lung cancer	SMARCE1	1	25656847
lung cancer	SMO	3	12827295;26124204;22428030
lung cancer	SNAI1	3	26352801;24354880;22024162
lung cancer	SNAP25	1	11280778
lung cancer	SNCG	1	17369845
lung cancer	SNX1	1	22859339
lung cancer	SNX2	1	23360489
lung cancer	SOAT1	3	22980976;21216930;26044560
lung cancer	SOD1	3	19887610;21930909;16255782
lung cancer	SOD2	13	25866291;23928928;17548672;12711112;17409931;18258609;18420450;23784082;15534883;15284179;18930810;22144047;23990443
lung cancer	SOD3	1	28351182
lung cancer	SOX1	3	18032743;25613070;10760287
lung cancer	SOX2	25	21334718;23159246;24477565;26846300;21947321;24789529;22615765;26447186;21931300;10760287;20299530;24525231;23940081;24746758;21460799;25384882;22941189;26780934;24953650;26253517;28151013;19801978;24128716;28794006;22084397
lung cancer	SOX3	1	10760287
lung cancer	SOX4	6	24401325;22084397;19153074;25565486;14978140;25567207
lung cancer	SOX9	5	25004243;27935865;20651055;29138807;22385677
lung cancer	SOX11	1	22084397
lung cancer	SOX15	1	26122848
lung cancer	SP1	10	18559520;22956772;21246532;25773124;22158040;23649655;28529241;24647869;20384626;20570896
lung cancer	SPARC	3	12169206;18367635;15922865
lung cancer	SPN	1	23015282
lung cancer	SPP1	15	17482311;23883434;28476789;24758329;26141346;22481206;27578008;23161119;11520606;16000556;8959677;19285749;21207061;19389394;21552421
lung cancer	SPTA1	1	25863124
lung cancer	SRC	7	25140799;23319332;26390252;16740687;20709421;19491201;15531725
lung cancer	SRI	1	22003958
lung cancer	SRPK1	1	23071587
lung cancer	SRPK2	1	23071587
lung cancer	SRY	2	19153074;22084397
lung cancer	TRIM21	2	10861453;7964985
lung cancer	SSAV1	1	23765443
lung cancer	SSBP1	1	28210897
lung cancer	SST	7	16046458;19524629;7968260;7912834;19607727;8015359;23605323
lung cancer	SSTR1	2	7968260;25494861
lung cancer	SSTR2	3	7968260;10604740;7854974
lung cancer	SSTR3	1	21503779
lung cancer	SSTR4	2	18000218;25744720
lung cancer	SSTR5	2	25494861;21503779
lung cancer	ST13	3	17417779;25483567;24355542
lung cancer	ST14	2	20980099;15832373
lung cancer	STAT1	3	20814891;26351076;23870818
lung cancer	STAT3	49	21216930;24858037;26744530;19578748;28108629;19455144;26582900;24922005;21497567;23734190;26503561;25734337;18614255;19903771;24760274;19569236;20959490;24362463;12833138;17683579;24401319;25573684;29293118;22904633;22723956;21333372;28377453;24573038;22847181;24280348;21546410;21415216;24440344;16872715;23820254;25461668;17875688;18347147;22662257;22088970;23894143;25047660;18927282;25083589;265…
lung cancer	STAT5A	2	22348039;21552421
lung cancer	STAT5B	2	25137041;22348039
lung cancer	STAT6	1	25451482
lung cancer	STC1	1	22146344
lung cancer	SULT1E1	1	22073269
lung cancer	STIM1	1	27863410
lung cancer	NEK4	1	20103636
lung cancer	AURKA	7	23053267;21718475;25882311;25154511;23520446;16926177;25128228
lung cancer	STK11	39	26625312;17676035;16822578;24146957;23074285;26701726;25122068;18728656;18483235;20207041;23715154;16953221;22576699;28720067;20956321;24828662;25465874;24647869;24285539;25737507;17711506;26574479;12649203;15800014;24419424;23664447;20541700;28538732;24448687;20010869;22154278;16912160;28813465;17384680;;19176640;23825589;24953650;25042259
lung cancer	AURKC	1
lung cancer	SULT1A1	5	14688021;22206016;29110586;11804685;22184126
lung cancer	ABCC8	1	20718756
lung cancer	SYP	2	26482608;21290211
lung cancer	SYT1	2	26689593;19996305
lung cancer	TAC1	3	15685238;23026680;24486589
lung cancer	ADAM17	1	22291012
lung cancer	TAGLN	2	15378762;15922865
lung cancer	MAP3K7	1	9466656
lung cancer	TAP1	5	16140964;8640228;8546899;25398693;9426698
lung cancer	TAPBP	3	18316574;17143611;16140964
lung cancer	TAT	1	15531725
lung cancer	TBX1	3	23456319;25744730;22611028
lung cancer	CNTN2	1	18445659
lung cancer	TAZ	2	24951773;27627196
lung cancer	TBX5	1	24327519
lung cancer	TBXA2R	4	19570744;23475608;24115277;23349788
lung cancer	TCF4	1	17768662
lung cancer	TBX3	1	15149732
lung cancer	HNF1A	1	23426183
lung cancer	HNF1B	1	27197191
lung cancer	TCF7	1	23426183
lung cancer	TCF7L2	2	17768662;18268068
lung cancer	ZEB1	11	22632166;20452118;12937339;27694892;20980099;22850877;25837484;19177200;22481253;20009910;28415044
lung cancer	TCF19	2	22899653;19654303
lung cancer	TCF21	2	16415157;20945327
lung cancer	TRA	1	20659153
lung cancer	TRBV20OR9-2	1	1655214
lung cancer	TDGF1P3	1	16251206
lung cancer	PRDX2	3	18708766;26021759;26101014
lung cancer	TEAD1	3	19541747;21429202;12618330
lung cancer	TEP1	2	11323394;9598803
lung cancer	TERC	1	14581340
lung cancer	TERF1	1	16353195
lung cancer	TERF2	1	19285750
lung cancer	TERT	52	26590902;17052260;12365003;25789475;19285750;24681604;14729646;21083788;23908149;21622582;19151717;24260099;18804892;26020272;20061363;22945651;24535778;17630431;16489012;23738012;23143601;25516442;27393504;15010831;23555636;19465454;25198510;11323394;23370545;23433592;18978790;21725308;27197191;22899653;22430809;19955392;28604730;25924736;15026805;25456736;22723897;24590268;26138067;20700438;224…
lung cancer	TFAM	1	24367550
lung cancer	TFAP2A	1	19701232
lung cancer	TFAP2B	1	24766673
lung cancer	NR2F2	1	15289311
lung cancer	TFDP1	2	20556744;24564251
lung cancer	TFPI	1	10986054
lung cancer	TFRC	2	16904380;16092918
lung cancer	TGFA	2	26682573;10963846
lung cancer	TGFB1	31	24258346;22675434;23137649;24121493;26212008;24642488;11074608;26297431;29306075;23127773;17418594;11641043;24120851;26514616;25157127;11506965;25585026;25433501;22946048;24022481;28266181;23022171;23146760;23615405;24098479;23592755;24573038;8696721;23290789;24140887;8388229
lung cancer	TGFB2	1	12399126
lung cancer	TGFB3	1	8388229
lung cancer	TGFBI	3	16329146;18834524;24481402
lung cancer	TGFBR1	2	17607123;15955593
lung cancer	TGFBR2	10	11719467;22399565;9163705;23625632;16163707;21911454;22028617;17117417;11074608;26356817
lung cancer	TGM1	1	12654631
lung cancer	TGM2	5	10190315;28715877;23290789;16891396;20450916
lung cancer	THBD	1	20607726
lung cancer	THBS1	4	24018559;7527299;26046767;15095410
lung cancer	THOP1	1	17967182
lung cancer	THRB	2	2536219;2848257
lung cancer	THY1	1	23469181
lung cancer	TIA1	1	25741594
lung cancer	TIAL1	1	25741594
lung cancer	TIE1	1	25176420
lung cancer	TIMP1	5	25578494;26366732;25263437;22327365;8515078
lung cancer	TIMP2	1	23371049
lung cancer	TIMP3	3	17599056;18559520;20473894
lung cancer	NKX2-1	23	8814700;20004952;21257719;25878335;23784082;26912193;28625636;12499091;22383183;26063736;9528987;23625920;23507558;22761434;19293183;12379752;18212743;23358112;16862075;21290211;21907921;19037882;15149732
lung cancer	TJP1	2	25027596;24959847
lung cancer	TLE1	2	25003198;16452182
lung cancer	SEC62	1	22197383
lung cancer	TLR1	1	25442346
lung cancer	TLR4	3	19925653;17328955;26299699
lung cancer	TM4SF4	1	25344917
lung cancer	TM7SF2	3	26225830;19509262;17363603
lung cancer	TMPO	1	24115277
lung cancer	TMPRSS2	5	19465903;21499238;21040948;24777847;23850495
lung cancer	TNF	43	10945495;24139238;25897826;15014984;25977341;12540537;14587096;28470556;23174563;11773980;8880099;23149124;15084385;17145853;11212267;17187448;17028268;22049529;11731445;21437888;22675434;21699929;25562426;24969564;10423407;18794145;15746434;24735610;1680858;16476505;2553249;15854959;20112337;8086165;28099148;25548907;22369883;20450916;8978294;8695164;15527763;23437179;20360945
lung cancer	TNFRSF1A	1	25152164
lung cancer	TNXB	1	28604730
lung cancer	TOP1	2	24327519;11844605
lung cancer	TOP2A	9	10699927;28231233;22900064;26386574;18078328;8041119;8761362;1331483;8980384
lung cancer	TOP2B	1	8398710
lung cancer	TP53	533	7585600;19941079;24558369;17400332;10217065;18785202;11064350;8548778;24368645;10188905;7585154;11870883;9516924;1310070;10362336;7671234;29130967;24126199;21623257;8528963;17208332;28292013;19146376;7640208;23584477;18433484;11798837;21867493;7554081;11716177;2223098;23696216;1979160;16628227;17325666;8280799;1656362;8393397;23026641;15138056;9114284;18052103;8462339;16865671;11522624;19442246;1…
lung cancer	TP53BP1	4	22899653;17546051;21303977;20106900
lung cancer	TP73	19	12901798;24943681;10362363;11429704;9622072;10862041;;15466174;15578704;25910231;10408409;28212736;16014176;22228141;16434604;9537234;18022156;19148480;20528922
lung cancer	TPM3	1	28870922
lung cancer	TPO	3	11571539;12941836;14652289
lung cancer	TPT1	1	28970113
lung cancer	CRISP2	1	24018559
lung cancer	NR2C2	1	9466656
lung cancer	TRAF2	1	18794145
lung cancer	TRAF6	2	21911935;23055197
lung cancer	TRE-TTC3-1	1	16437213
lung cancer	TRO	1	17254769
lung cancer	TRPC1	1	23840757
lung cancer	TSC1	31	25234467;26325105;12082532;19966866;18728656;21654676;19483050;7615356;22450744;17236181;20095038;23591990;9744500;16251876;14514947;25337879;24890125;24157876;26056045;23612572;8943812;10888881;26843424;17891178;15138482;17260017;8545116;15361849;26239696;21067843;11127496
lung cancer	TSC2	1	19966866
lung cancer	TSG101	2	9764824;9652749
lung cancer	TSHR	1	9062474
lung cancer	TSPY1	1	15823505
lung cancer	TSTA3	1	21742797
lung cancer	TTF1	9	23625920;14729646;16862075;19037882;22761434;15149732;26912193;23358112;8814700
lung cancer	TTN	2	17344846;
lung cancer	TTR	2	17902193;19180532
lung cancer	TWIST1	11	26330060;25847239;22272264;22654667;21390191;22673193;23626784;20689556;25460568;26122848;28415380
lung cancer	TXN	4	18405881;19797004;22248473;16635084
lung cancer	TXNRD1	5	20920480;21636547;23824739;18405881;19766715
lung cancer	TYMS	18	21605004;25250715;18281538;23792570;12640689;21321092;15579479;12437479;19362945;16955506;20384633;19811498;23350714;17468511;20578072;20628382;19020767;15093541
lung cancer	TYRO3	1	10391562
lung cancer	TYRP1	1	21552421
lung cancer	UBA7	2	15520223;10709110
lung cancer	UBE2I	2	8631583;19223510
lung cancer	UBE2N	5	22382497;15540210;12794757;11085536;15922865
lung cancer	SUMO1	1	24691972
lung cancer	UCHL1	2	21878121;17108109
lung cancer	UCN	1	12071807
lung cancer	UCP2	3	22847181;24037916;26107945
lung cancer	SCGB1A1	2	12151310;12679801
lung cancer	UGT2B17	2	17416778;23850147
lung cancer	UGT8	1	19608585
lung cancer	UNG	1	23873851
lung cancer	USP4	1	9464533
lung cancer	NR1H2	1	16550608
lung cancer	USF2	2	12403649;24274472
lung cancer	USP1	1	22426999
lung cancer	UVRAG	2	15466179;16512680
lung cancer	VAV1	4	25313137;21044680;19533802;22253833
lung cancer	VAV2	1	24858039
lung cancer	VCL	1	25249619
lung cancer	VCP	1	25830243
lung cancer	VDAC1	1	21297950
lung cancer	VDAC2	1	22378505
lung cancer	VDR	8	25519225;24068566;18936471;28864453;22564539;28411367;17119052;26654942
lung cancer	VEGFA	71	19324447;26542886;27423680;15767331;20208480;9863024;28339070;21283766;21785819;24098368;11106562;20497582;10646866;19509262;25912305;21854359;26065377;22795057;19223090;11953815;22320189;25125500;21610170;19339077;24146275;9816315;10675482;22236877;17024232;19853959;17505039;12161185;21712447;21718596;20489156;25184262;18317954;8589021;24647869;25889301;10918604;19291283;11092527;18281657;195945…
lung cancer	VEGFC	9	18789485;20825419;21680174;18292935;25003617;15364128;19758816;21666710;24584816
lung cancer	VGF	1	28381546
lung cancer	VHL	5	16061637;8183553;;11358843;9399847
lung cancer	VIL1	1	24266897
lung cancer	EZR	3	22528947;18840437;17370040
lung cancer	VIM	16	25880337;24573038;21637948;25820701;26571236;26061649;23983127;21594904;19506548;24959847;17720873;24858039;26819207;25728791;15359725;25661888
lung cancer	VIP	2	21769421;12732341
lung cancer	VIPR1	3	12732341;21769421;17942192
lung cancer	VIPR2	2	12732341;21769421
lung cancer	VRK1	1	17689819
lung cancer	VSNL1	1	18301774
lung cancer	VWF	1	22636800
lung cancer	WEE1	3	28821559;28869605;28698200
lung cancer	NSD2	2	23955539;22028615
lung cancer	WNT1	1	17947472
lung cancer	WNT3	1	11604997
lung cancer	WNT5A	2	23349696;19351856
lung cancer	WNT7A	3	11070089;23237220;12937339
lung cancer	WNT7B	1	11562755
lung cancer	WT1	2	14961577;12115544
lung cancer	XDH	1	22678977
lung cancer	XIST	1	28656261
lung cancer	XPA	8	12376498;15837542;17913280;17531525;24696258;21195504;12663511;21866550
lung cancer	XPC	15	25300687;15729698;23381646;17531525;18709642;17705814;18285822;15837542;24084170;17325666;15849729;15533908;17913280;24375193;23673479
lung cancer	XPO1	1	25629636
lung cancer	XRCC1	56	23653378;12160895;22339849;25662161;12873719;16199318;24590265;26585370;16982113;17531525;23884604;11219768;29110586;12618330;19481337;17417947;17952468;17316890;17504986;24519065;19116388;25835974;28332164;17034901;11956078;12552590;23733202;19329222;12115580;16956909;20975374;16308313;20052722;23943371;18999926;15044328;12692111;19887610;18407370;11815397;17705814;15705867;15840879;11714530;239…
lung cancer	XRCC3	18	23053267;23982880;14534887;18990748;23409158;23300009;17705814;23443124;23526128;22525558;15312685;23990873;12618330;23289442;23749486;20500515;23990458;17034901
lung cancer	XRCC4	1	21296624
lung cancer	XRCC5	4	25596743;21663524;24744142;25797267
lung cancer	YY1	1	8157272
lung cancer	YWHAG	1	17394238
lung cancer	YWHAZ	4	23079010;24928671;23026567;22912335
lung cancer	ZFP36	1	20335167
lung cancer	ZIC1	2	20713527;18639938
lung cancer	ZIC2	1	10760287
lung cancer	ZNF143	1	20860770
lung cancer	ZBTB16	1	23804241
lung cancer	ZNF148	1	19583777
lung cancer	TRIM26	1	28604730
lung cancer	ZNF185	1	15731117
lung cancer	SLC30A1	1	26338969
lung cancer	ZYX	1	22778267
lung cancer	PRDM2	3	9766644;11719434;17693662
lung cancer	PTP4A1	2	20484558;17234774
lung cancer	BTG2	4	23857284;22392501;7768965;28251885
lung cancer	PXDN	1	11103812
lung cancer	LEPQTL1	2	24591640;21994468
lung cancer	MOGS	1	8982050
lung cancer	PAX8	2	19139719;24628993
lung cancer	IL1R2	1	27935865
lung cancer	CXCR4	14	26338423;16322285;20439195;19455144;26141860;26494555;25775124;17113184;24025971;17916907;21292343;20147779;20378003;14603250
lung cancer	SCLC1	15	3289122;29173760;3007041;9794233;26002576;20089328;21503779;3028617;12432558;23035247;3030544;9713281;22929890;17374419;9873831
lung cancer	IFRD2	1	9050919
lung cancer	SEMA3B	7	11717452;15922865;11085536;15849750;8633026;15831529;25961819
lung cancer	USP7	1	25519684
lung cancer	ST8SIA4	2	22184126;19796841
lung cancer	REEP5	1	11870883
lung cancer	DEK	1	20543864
lung cancer	PRRC2A	1	25937444
lung cancer	BAG6	3	18757527;24989925;25884493
lung cancer	TFEB	1	26264650
lung cancer	AIMP2	5	21898549;21483803;23815603;23537880;22285955
lung cancer	MAFK	1	8631583
lung cancer	TFPI2	6	25414083;12618330;15685245;19541747;21429202;11315097
lung cancer	ARHGEF5	1	25777963
lung cancer	NR4A3	2	28604730;8270251
lung cancer	CUBN	1	21818500
lung cancer	CCDC6	2	25302833;23856031
lung cancer	RASSF7	2	11097227;10430091
lung cancer	FOSL1	2	27328938;18288638
lung cancer	AAAS	1	26952864
lung cancer	FXR1	1	25733852
lung cancer	YEATS4	1	24170126
lung cancer	HMGA2	3	28752530;17437991;17477356
lung cancer	SLC7A5	1	26621329
lung cancer	SLC14A2	1	26274820
lung cancer	MIA	2	11251166;1317941
lung cancer	MLRL	1	19002182
lung cancer	NCOA3	2	22505454;20663904
lung cancer	TAM	1	18172294
lung cancer	GATD3A	1	9144241
lung cancer	DVL1P1	1	20572159
lung cancer	USP9X	1	24991768
lung cancer	RBM10	2	24332178;28662214
lung cancer	TRRAP	1
lung cancer	AXIN1	3	23915259;17768662;23192643
lung cancer	AXIN2	4	28378643;25091576;25974148;18372914
lung cancer	BAP1	4	25970771;;26719535;9528852
lung cancer	CDC45	1	21231984
lung cancer	HIST1H3D	1	28112369
lung cancer	HYAL3	1	12684632
lung cancer	MAD1L1	4	10597320;20516147;16130125;26499943
lung cancer	PLA2G6	4	18676680;24512906;24858037;25562426
lung cancer	PLA2G10	2	23026567;23079010
lung cancer	NR0B2	2	12124329;2985251
lung cancer	RECK	4	23820254;17233834;12447698;12810630
lung cancer	CUL4A	2	25413624;24648314
lung cancer	CUL3	2	21795997;25995385
lung cancer	TEAD2	1	22084397
lung cancer	MAP4K3	1
lung cancer	PPM1D	1	25742468
lung cancer	PIK3R3	1	23135998
lung cancer	IKBKG	1	17114358
lung cancer	GAS7	1	17931740
lung cancer	BHLHE40	1	23423709
lung cancer	KHSRP	2	27644194;22941189
lung cancer	PDLIM4	1	27935865
lung cancer	CASK	1
lung cancer	TNFSF11	1	21328467
lung cancer	USO1	1	23302073
lung cancer	TP63	16	16512680;21725308;21986963;25566987;19547694;10935472;15466179;23143601;25144241;24880342;24466311;;24092572;22367405;20871597;26575266
lung cancer	HSD17B6	2	28185061;21636547
lung cancer	RNASET2	1	28604730
lung cancer	AKR1C3	3	20953859;15781210;15284179
lung cancer	LAMTOR3	1	28606806
lung cancer	NUMB	2	24332178;21939656
lung cancer	SOCS1	2	16007169;23962256
lung cancer	TNKS	4	26787475;22738915;23621985;19773453
lung cancer	IRS2	2	26238771;25820822
lung cancer	EIF3A	5	8893583;1350198;21610145;23127338;25732572
lung cancer	EIF3J	1	22804784
lung cancer	BECN1	4	23790316;22481206;24755562;24760274
lung cancer	PEA15	1	24477641
lung cancer	HYAL2	4	17255269;12676986;12684632;12596899
lung cancer	DNAH11	1	23103227
lung cancer	ABCC3	9	10728601;9272120;10100721;15342407;9334814;11305953;11477564;7669558;9569044
lung cancer	TNFSF10	21	20669244;23562472;11802207;26080425;11410508;17187448;21543344;17328955;12738989;18373740;18093694;11803469;25683371;26843620;20977779;19418484;18544564;26733169;24136147;20623193;19001438
lung cancer	ADAM23	1	26800504
lung cancer	ADAM15	1	15756594
lung cancer	ADAM9	6	28537886;28648644;22291012;15205330;24705471;25060522
lung cancer	FADD	1	16109772
lung cancer	DLK1	1	24621612
lung cancer	TNFRSF11A	3	21328467;23516466;16995812
lung cancer	TNFRSF10D	2	17187448;11956107
lung cancer	TNFRSF10B	15	24387758;20669244;25770212;17510428;10582684;17145853;19243385;22751136;18593935;18093694;25917567;17172826;12175536;19001438;17922852
lung cancer	TNFRSF10A	2	19203830;25770212
lung cancer	TRIM24	2	22666376;
lung cancer	IL18R1	2	21636547;26014096
lung cancer	GALR2	2	10980593;19276245
lung cancer	INPP4B	1	24500884
lung cancer	NRP2	3	24121493;11717452;12412174
lung cancer	NRP1	4	16115696;17699853;11717452;12412174
lung cancer	SOCS2	1	28468588
lung cancer	CFLAR	3	19243385;18483303;17172826
lung cancer	WISP1	4	12529380;25656821;17579708;25405734
lung cancer	HDAC3	1	24482232
lung cancer	PROM1	19	18612434;24436149;24440048;19176379;21124918;23683495;23527012;26122848;26514616;25256670;26936292;24787949;23715500;22906416;26554827;21947321;21225866;24484648;23066953
lung cancer	HCAR3	1	19320642
lung cancer	ALKBH1	1	3485586
lung cancer	NR1I2	4	26058814;25268617;21703428;21882348
lung cancer	STK19	1	22899653
lung cancer	SYNJ2	1	12699622
lung cancer	CDC123	2	11251166;14633724
lung cancer	ARHGEF7	1	25683605
lung cancer	MTMR3	1	21725308
lung cancer	CCNA1	2	16984381;16799873
lung cancer	TIMELESS	1	23173913
lung cancer	BCL10	3	20206622;15265683;17283153
lung cancer	MBD4	1	18495292
lung cancer	MBD2	5	25245333;24482232;18414412;12776203;28538184
lung cancer	SKAP2	1	26577701
lung cancer	TOP3B	1	12941840
lung cancer	BTRC	2	18372914;26506240
lung cancer	WASL	1	28351346
lung cancer	HSPB3	4	19540014;12482204;18497994;20231684
lung cancer	TRPA1	2	23219522;24037916
lung cancer	SELENBP1	1	14991897
lung cancer	LIMD1	2	15542589;19060205
lung cancer	HAP1	1	25081373
lung cancer	F2RL3	3	26667048;18650932;25821117
lung cancer	SOCS3	4	16007169;14617776;15217536;22722483
lung cancer	BRSK2	1	16165222
lung cancer	SEMA5A	1	22789435
lung cancer	SPAG9	2	23711689;28028759
lung cancer	RPL14	1	9920051
lung cancer	DOK2	1	20139980
lung cancer	GPRC5A	4	18000218;23154545;9857033;25744720
lung cancer	ANGPTL1	2	23434592;14511611
lung cancer	CLDN6	1	24710653
lung cancer	CLDN2	1	28754672
lung cancer	CLDN1	2	25562426;22675434
lung cancer	USP14	3	15767331;1381957;23702845
lung cancer	USP6	1	11719467
lung cancer	USP8	1	23748694
lung cancer	MTA1	4	15474665;11804687;24853685;26698569
lung cancer	LATS1	1
lung cancer	SLC16A4	1	25957999
lung cancer	SLC16A3	1	25957999
lung cancer	AIFM1	1	22378505
lung cancer	CCNB2	2	15331390;24375198
lung cancer	PDCD5	1	16549820
lung cancer	SYNGR2	1	26732429
lung cancer	NEMF	1	16103875
lung cancer	NEURL1	4	25326805;7911396;15753357;21353324
lung cancer	DYRK1B	1	19633423
lung cancer	CTDP1	1	26590573
lung cancer	SLC28A1	1	19107936
lung cancer	EXO1	1	18079015
lung cancer	EBAG9	1	11466701
lung cancer	LPAR2	2	18000218;25744720
lung cancer	IL1RL1	1	26775708
lung cancer	ARHGEF2	3	26575266;18575757;24858039
lung cancer	BUB3	1	11146226
lung cancer	SLC33A1	1	18827978
lung cancer	LRRFIP1	1	26047573
lung cancer	AURKB	7	26772203;17483322;25882311;18708766;23117881;23035247;22222631
lung cancer	XPR1	2	21636543;10850430
lung cancer	MTA2	1	22585429
lung cancer	NOLC1	2	20406986;9192669
lung cancer	PTTG1	2	16219911;25739119
lung cancer	IL32	4	27775437;11829525;19438869;19628777
lung cancer	NOG	1	16995812
lung cancer	NUMBL	1	28604730
lung cancer	CACNA2D2	2	15208675;12771950
lung cancer	AIMP1	1	16682815
lung cancer	MAPKAPK2	1	22883146
lung cancer	PIWIL1	1	25007054
lung cancer	SOCS6	1	22363434
lung cancer	KLF4	4	23440423;19737957;20215880;26113043
lung cancer	TAOK2	1	10679758
lung cancer	SLIT2	6	22941188;21264840;20068157;20838434;12384551;20622896
lung cancer	PPIG	2	18834313;11159735
lung cancer	LONP1	1	18818206
lung cancer	KL	4	23437382;22922788;20642846;21529984
lung cancer	SLC9A3R1	1	28739734
lung cancer	ADIPOQ	1	23500159
lung cancer	COX5A	1	7706493
lung cancer	RECQL4	1	18449888
lung cancer	GRAP2	1	21898549
lung cancer	SELENOF	1	18239845
lung cancer	LPXN	1	25955236
lung cancer	FADS2	1	21725308
lung cancer	NTN1	1	19211441
lung cancer	CDYL	1	22941189
lung cancer	ABCG2	18	19107936;21566063;17618705;24939447;25988710;25479544;25810011;23381786;22978339;20639455;17481587;22473764;23996530;12912956;18219662;22389470;22428030;20193106
lung cancer	MED23	1	22988093
lung cancer	QKI	1	24722255
lung cancer	AIM2	1	25910707
lung cancer	MAP4K4	1	27935865
lung cancer	EIF2AK3	1	25728791
lung cancer	CHST3	1	9883991
lung cancer	NAPSA	1	12151090
lung cancer	KIF23	1	26775597
lung cancer	MAGED1	1	28639909
lung cancer	GDF15	4	28880265;16582595;20110283;12606762
lung cancer	EEF1E1	1	8631583
lung cancer	BAG4	1	24850843
lung cancer	BAG3	1	25149536
lung cancer	EI24	1	26342551
lung cancer	CIR1	2	12439606;25144241
lung cancer	CXCL14	4	23597004;24534874;20562917;22910931
lung cancer	BCAR1	3	26312766;23904007;27677288
lung cancer	GTF2IRD1	5	3290897;3485540;18679798;20890111;1633879
lung cancer	CDC42BPB	1
lung cancer	RBM39	1	24643682
lung cancer	PRDX6	5	26061816;19937138;24618722;24512906;23692979
lung cancer	IER2	1	27935865
lung cancer	CYTIP	2	20661084;19826114
lung cancer	TRAF4	1	24154876
lung cancer	RGS6	1	8270251
lung cancer	CLCA2	2	12077286;27935865
lung cancer	FEZ1	1	15735004
lung cancer	PPM1F	1	22789435
lung cancer	MDC1	1	25198518
lung cancer	KDM4A	1	23168260
lung cancer	VGLL4	1	24458094
lung cancer	GREB1	1	22689099
lung cancer	RIMS2	2	22941189;1656762
lung cancer	ESPL1	1	18616699
lung cancer	SECISBP2L	2	21566536;28604730
lung cancer	HDAC9	8	15305372;26101014;20811718;23273563;18560576;16163707;18708766;26575826
lung cancer	CCP110	2	25808870;26304236
lung cancer	SETD1A	1	24598366
lung cancer	ZSCAN12	1	28604730
lung cancer	HDAC4	1	28103535
lung cancer	PCLAF	1	21689861
lung cancer	RASSF2	3	17891178;17549418;23542458
lung cancer	BCLAF1	1	22941189
lung cancer	PIEZO1	1	22792288
lung cancer	BMS1	3	7987312;20861182;12543795
lung cancer	IST1	1	19001599
lung cancer	KEAP1	15	23275004;17129360;21795997;16507366;28504720;17020408;23577226;28967920;18316592;28534518;19321346;26922479;24322982;21610322;23824739
lung cancer	ARHGEF11	1	16691626
lung cancer	ZNF623	1	28604730
lung cancer	GINS1	1	25398693
lung cancer	ZEB2	4	28350117;24769353;24626466;29115924
lung cancer	GAB2	2	22859374;28960030
lung cancer	C2CD5	1	28880265
lung cancer	CEP170	1	28604730
lung cancer	SETDB1	3	23770855;29108991;25477335
lung cancer	IQSEC1	1	27935865
lung cancer	KIF14	2	17545527;21618518
lung cancer	DCLRE1A	1	16774934
lung cancer	DLEC1	2	16912168;
lung cancer	MAGEC1	1	12115486
lung cancer	HS3ST2	1	24265783
lung cancer	MVP	2	22284440;16418217
lung cancer	FGF19	2	26943773;28906590
lung cancer	MED12	2	23178117;26619011
lung cancer	HNRNPDL	4	12012004;12871776;23511627;11506822
lung cancer	AKT3	4	21777670;11489829;25937073;25855050
lung cancer	SRA1	1	20663904
lung cancer	PDCD6	1	19383317
lung cancer	BCL2L10	1	18483366
lung cancer	BCL2L11	12	28467813;24036132;23532334;21415216;24068620;20885957;17973572;25384174;22145099;18089817;1325285;27807070
lung cancer	SH2B3	1	26319099
lung cancer	FRAT1	2	21818639;22528942
lung cancer	RANBP9	1	26943034
lung cancer	SLC17A4	1	28604730
lung cancer	UBA2	1	26063074
lung cancer	ABCC5	4	11745426;16705311;10728601;10100721
lung cancer	ABCB6	2	29145194;19107762
lung cancer	DNM1L	3	23028930;23358890;23792636
lung cancer	COX17	2	23624903;14612491
lung cancer	HUWE1	1	25543140
lung cancer	PTPRU	2	1596910;1711217
lung cancer	TSPAN2	1	24726368
lung cancer	ARL4C	1	25486429
lung cancer	FRY	2	28604730;27197191
lung cancer	OPTN	1	25026213
lung cancer	TOB1	1	22158108
lung cancer	FAM13A	1	26310313
lung cancer	G3BP1	1	24157923
lung cancer	EBI3	3	26014096;21849417;21636547
lung cancer	TRIM28	3	24983967;22959342;23060449
lung cancer	ATP6AP2	1	26058814
lung cancer	WASF2	1	19576655
lung cancer	ZNF197	1	8631583
lung cancer	RBM6	4	24332178;20186023;9500467;10352938
lung cancer	RBM5	6	10352938;20338664;28662214;10508479;20186023;24332178
lung cancer	MPZL2	1	28604730
lung cancer	TOPORS	1	15364129
lung cancer	FLOT1	1	22899653
lung cancer	CTDSPL	1	20193080
lung cancer	TRIB1	1
lung cancer	PLIN3	1	28604730
lung cancer	MSLN	4	19417159;11745426;28288645;25118887
lung cancer	RABEPK	1	26575266
lung cancer	GLYAT	1	15312685
lung cancer	SPRY2	2	23868981;15136453
lung cancer	HCG9	2	19654303;22899653
lung cancer	ABCC4	5	11477564;24909729;20200426;12792791;10100721
lung cancer	RAMP2	1	17671114
lung cancer	PAK4	2	24366569;25975262
lung cancer	LANCL1	1	26575266
lung cancer	AKR1A1	2	14608084;17559142
lung cancer	HMG20B	1	25486196
lung cancer	TUBA1B	2	10930805;22904633
lung cancer	BTN3A3	1	28604730
lung cancer	NOD1	1	26238283
lung cancer	DLC1	2	21217778;22693251
lung cancer	NDRG1	4	22481237;22722710;28456659;15341671
lung cancer	MYL9	1	25179839
lung cancer	RACK1	2	25686824;28465488
lung cancer	PIAS3	4	23959540;19569236;21497567;25573684
lung cancer	NDC80	1	17079454
lung cancer	CPQ	1	24385243
lung cancer	SPAG11B	1	11891031
lung cancer	YAP1	9	26363011;24770679;26056182;25115923;24458094;21856745;28916653;27418196;21118971
lung cancer	PRMT5	3	22708516;26988096;22726390
lung cancer	CFDP1	1	25830243
lung cancer	C1D	1	14597676
lung cancer	MCRS1	2	26467212;23225332
lung cancer	FAM3C	1	24072492
lung cancer	TOMM40	1	23103227
lung cancer	TACC3	1	24323028
lung cancer	MERTK	1	26162689
lung cancer	FST	2	27807065;18245525
lung cancer	NXF1	1	23302073
lung cancer	CRTAP	2	20661084;19826114
lung cancer	SEMA4B	2	17213806;24474252
lung cancer	FBLN5	2	25909283;19584278
lung cancer	CIB2	1	15735730
lung cancer	CIB1	5	11093779;16410797;25851349;11141482;26567140
lung cancer	KAT5	2	12048163;26464124
lung cancer	IPO8	1	19014639
lung cancer	IPO7	1	28476804
lung cancer	ATG7	3	23965987;24203955;10709110
lung cancer	SSSCA1	2	9270000;20309941
lung cancer	GLRX3	1	19797004
lung cancer	PROCR	1	23581230
lung cancer	PRDX4	1	21487000
lung cancer	AGR2	1	26445321
lung cancer	HTATIP2	2	19349353;17097132
lung cancer	SLU7	3	26162562;21118496;24371231
lung cancer	MRPL28	1	9816033
lung cancer	TXNRD2	1	28414076
lung cancer	SCGN	2	28604730;25226615
lung cancer	SMC2	1	27935865
lung cancer	AHSA1	1	21898549
lung cancer	SLCO1B1	1	23103227
lung cancer	CDC42EP3	1	19547694
lung cancer	SPAG5	1	27037000
lung cancer	MYL12A	1	8290272
lung cancer	TXNIP	1	22223368
lung cancer	PDPN	2	28656229;25909164
lung cancer	POSTN	2	28601389;11550156
lung cancer	NPRL2	3	20700484;20193080;17018626
lung cancer	SCGB1D2	1	12576445
lung cancer	LBX1	3	17157953;17369352;17417779
lung cancer	CXCR6	3	25744720;24897301;18000218
lung cancer	CTCF	4	21325284;16140944;25592173;17260018
lung cancer	C6orf10	2	19654303;22899653
lung cancer	DCTN6	2	20309941;9270000
lung cancer	EBP	1	15205324
lung cancer	DLL3	1	28487384
lung cancer	FUT9	1	9128982
lung cancer	CORIN	1	14678991
lung cancer	USP39	1	27629785
lung cancer	MAP3K2	1
lung cancer	CHL1	7	20191608;1314782;1701450;1718595;21408220;12397014;8075973
lung cancer	NES	3	23706418;24160469;24498263
lung cancer	KDM5B	3	21546573;20226085;25877751
lung cancer	ARPP21	1	22193543
lung cancer	NEK6	1	21099361
lung cancer	ALDH1L1	1	16014005
lung cancer	PPP1R13L	7	24140460;28870783;26563375;21192816;22335888;22351191;16054657
lung cancer	CD3EAP	4	22335888;26563375;28870783;24140460
lung cancer	HPSE	3	11691803;23649655;22488243
lung cancer	PGRMC1	1	21918976
lung cancer	LILRB1	5	23135998;25880778;20978205;26542803;21712475
lung cancer	ADAM28	3	22292754;20544843;22636800
lung cancer	USP19	1	26048142
lung cancer	NMU	1	17018595
lung cancer	C1QL1	1	7925116
lung cancer	PPARGC1A	1	28803067
lung cancer	CPSF4	2	24358221;24618080
lung cancer	JTB	1	21882348
lung cancer	GADD45G	7	25448439;16251206;23518002;15518579;25174529;21742780;26843424
lung cancer	EHMT2	1	20940408
lung cancer	SUB1	1	9816033
lung cancer	RALBP1	4	16579994;15950949;17483352;16087181
lung cancer	MORF4L1	1	28604730
lung cancer	MORF4	1	20152043
lung cancer	PRDX3	1	16635084
lung cancer	BTG3	3	19068083;9523199;23419616
lung cancer	STIP1	2	17417779;24355542
lung cancer	RAB40B	4	15657432;19961602;10717330;8950166
lung cancer	EBNA1BP2	2	24481446;26575266
lung cancer	CKAP4	2	15466179;16512680
lung cancer	SDS	1	8387189
lung cancer	SLC27A4	1	26662804
lung cancer	SLC27A3	2	25015569;23936004
lung cancer	SLC27A2	1	23936004
lung cancer	KIF2C	1	24240690
lung cancer	IL24	20	19734998;21794078;15093181;12907143;12830052;18059175;12085234;15684712;23170786;15851010;17024233;17235306;18277093;11956076;21660060;15713900;25775124;20574150;11175318;17111370
lung cancer	GLIPR1	2	26988096;28771580
lung cancer	KLK11	1	16870045
lung cancer	TMED1	1	26775708
lung cancer	TENT4A	3	11454676;15202001;15665310
lung cancer	SOX30	1	25435374
lung cancer	UBE2C	1	23102841
lung cancer	CYB561D2	1	17616688
lung cancer	TOPBP1	1	25216549
lung cancer	TRIM31	1	22899653
lung cancer	DNAJB4	3	18794131;16788156;28604730
lung cancer	ADAMTS8	1	15328519
lung cancer	ADAMTS5	1	26738863
lung cancer	KATNA1	1	27393504
lung cancer	PRDM5	1	24395656
lung cancer	FGFR1OP	2	17888034;26905588
lung cancer	BTN3A1	1	28604730
lung cancer	BTN2A1	1	28604730
lung cancer	PTPRT	1
lung cancer	NUDT6	1	18401527
lung cancer	SOX21	1	10760287
lung cancer	FSTL1	3	24357456;26716515;10814877
lung cancer	WDHD1	1	17325666
lung cancer	STRAP	1	17108118
lung cancer	ADAMTS7	1	28604730
lung cancer	LZTS1	4	23695671;12114433;22689099;15735004
lung cancer	TREH	1	16437213
lung cancer	RASSF1	46	21700687;26759237;25218637;15700308;14506151;12527916;14500366;23806794;16152615;25331797;22146010;16891396;11306494;18347195;11333291;11429703;19473831;15922865;18313166;12222680;17251440;15540210;26119430;26112163;12794755;16444703;12114441;17267069;12101420;16278393;15208682;25719833;16125301;11313894;17876837;24915850;15867363;20193080;27716889;20440268;24598366;18006804;19118009;18337602;176…
lung cancer	PKP3	1	16103059
lung cancer	NISCH	1	23503203
lung cancer	WIF1	4	23686431;19787276;21933103;15256437
lung cancer	CHEK2	10	24880342;10987268;15125777;20462940;19442246;11454675;18086781;22899653;18281249;16317088
lung cancer	KLK8	2	20360129;17178872
lung cancer	IRAK3	1	21278795
lung cancer	RASSF8	2	16462760;22941189
lung cancer	USP18	3	22752428;28242811;27980214
lung cancer	VSIG4	1	24862966
lung cancer	TUSC2	11	11593436;26053020;17234782;18172250;17486070;15126327;17828283;24146957;24410728;19671678;15486560
lung cancer	OIP5	1	22129094
lung cancer	XRN2	1	19915612
lung cancer	TDGF1P6	6	15518579;21742780;25174529;16251206;23518002;25448439
lung cancer	LMTK2	1
lung cancer	ICK	3	17804716;21994468;1346747
lung cancer	FNDC3A	1	19887610
lung cancer	ZHX2	2	26463718;12460918
lung cancer	FOXJ3	1	24846831
lung cancer	KHDC4	1	21986946
lung cancer	RALY	1	27197191
lung cancer	KLRK1	1	21499124
lung cancer	MAPRE1	1	23900080
lung cancer	RAB3GAP1	2	20406986;9192669
lung cancer	SIRT2	1	25915617
lung cancer	DKK1	5	19351856;17245340;18339843;17363569;21048943
lung cancer	PTGR1	1	19595472
lung cancer	TPX2	2	16489064;18723071
lung cancer	NINL	3	22353935;20093778;21505454
lung cancer	DIP2C	2	22941189;28716088
lung cancer	KDM2A	2	25245333;24482232
lung cancer	PLCH1	1	22658813
lung cancer	KDM1A	1	21546573
lung cancer	KDM4B	1	21930796
lung cancer	USP33	2	26304236;24981056
lung cancer	PHLPP2	1	25977341
[truncated: 975 more rows]

## Sheet: Additional Table 5
Additional Table 5. The CDR of active components.
Components	Targets	Numbers of Targets	CDR
SM-228	ABCB1,ABCG2,ACHE,ADCYAP1R1,AKR1C1,AKR1C2,AKR1C3,ALOX5,ALPG,ALPL,APEX1,APP,ATG4B,BRAF,BRSK1,CA1,CA12,CA13,CA14,CA2,CA3,CA4,CA5A,CA5B,CA6,CA7,CA9,CAMK2A,CAMK2B,CAMK2D,CAMK2G,CCND3,CES1,CES2,CHEK1,CISD1,CPT1A,CPT1B,CPT2,CREBBP,CSNK1G2,CSNK1G3,CSNK2A1,CSNK2A2,CTDSP1,CYP1B1,CYP26A1,CYP26B1,DAPK3,DHCR7,DRD1,DUSP3,DYRK1A,DYRK3,DYRK4,EBP,EGFR,EGLN1,EIF4H,EP300,ERN1,F3,FOLH1,FOS,FTO,FUT7,FYN,GCGR,GFER,GLO…	258	0.211302
SM-200	ABCB1,ABCC8,ABCG2,ACHE,ADCY1,ADCYAP1R1,ADRB1,ADRB2,ADRB3,AKR1B1,AKR1B10,AKR1C3,AKR1C4,ALOX15,ALOX5,APP,BACE1,BCHE,BCL2A1,BDKRB2,CA1,CA12,CA13,CA14,CA2,CA3,CA4,CA5A,CA5B,CA6,CA7,CA9,CALM1,CAMK2A,CAPN1,CCR1,CCR2,CCR3,CISD1,CNR2,CYP1A1,CYP1B1,DAPK3,DNM1,DRD2,DRD3,DUSP3,DYRK4,EGFR,EP300,ERBB2,ERBB3,ERBB4,ESR1,F3,FOS,GCGR,GFER,GLA,GLO1,GPR50,HDAC1,HDAC10,HDAC11,HDAC2,HDAC3,HDAC4,HDAC5,HDAC6,HDAC7,HDAC…	188	0.266994
SM-17	ABCB1,ABCC8,ABCG2,ACHE,ADCY1,ADCYAP1R1,ADRB1,ADRB2,ADRB3,AKR1B1,AKR1B10,AKR1C3,AKR1C4,ALOX12,ALOX15,ALOX5,APP,BACE1,BCHE,BCL2A1,BDKRB2,CA1,CA12,CA13,CA14,CA2,CA3,CA4,CA5A,CA5B,CA6,CA7,CA9,CALM1,CAMK2A,CAPN1,CCR2,CISD1,CNR2,CYP1A1,CYP1B1,DAPK3,DNM1,DRD2,DRD3,DUSP3,DYRK4,EGFR,EP300,ERBB2,ERBB3,ERBB4,ESR1,F3,FOS,GCGR,GFER,GLA,GLO1,GPR50,HDAC1,HDAC10,HDAC11,HDAC2,HDAC3,HDAC4,HDAC5,HDAC6,HDAC7,HDAC8,H…	187	0.267813
SM-230	ABCB1,ABCG2,ACHE,ADCYAP1R1,AKR1B1,AKR1B10,AKR1B15,AKR1C2,AKR1C3,AKR1C4,ALOX15,ALOX5,ALPI,APP,BACE1,BCHE,BRSK1,CA1,CA12,CA13,CA14,CA2,CA3,CA4,CA5A,CA5B,CA6,CA7,CA9,CAMK2A,CAMK2B,CAMK2D,CAMK2G,CCND3,CHEK1,CISD1,CSNK1G2,CSNK1G3,CYP1A1,CYP1B1,CYP26B1,DAPK3,DHCR7,DNM1,DUSP3,DYRK1A,DYRK3,DYRK4,EBP,EP300,ERN1,ESR1,ESR2,F3,FOS,GCGR,GFER,GLO1,GNB1,GNG2,GPR183,GPR35,HDAC1,HDAC8,HSPD1,IGF2R,IGFBP3,IGFBP5,IK…	185	0.284193
SM-89	ABCB1,ACER2,ACHE,ACR,ADORA3,AKR1B10,ALOX15,ALOX5,APOBEC3A,APOBEC3G,AR,ATF1,BCHE,CA1,CA12,CA14,CA2,CA3,CA7,CA9,CACNA1B,CACNA1D,CAPN2,CDC25A,CDC25B,CDC25C,CES1,CES2,CHRM1,CHRM2,CHRM3,CHRM4,CHRM5,CMA1,CNR2,COL4A3BP,CTBP2,CTRB1,CTSG,CTSH,CTSK,CYP1A2,CYP2C19,CYP2C9,CYP2D6,CYP3A4,DHCR7,DYRK1A,EBP,EBPL,ELANE,EPHX1,ERAP2,ERCC5,ESR1,ESR2,ESRRB,ESRRG,FAAH,FEN1,FOLH1,GABRB1,GABRB2,GABRG2,GALR1,GPR139,GPR174…	184	0.388206
SM-94	ACE,ACE2,ACHE,ACPP,ADIPOR1,ADIPOR2,AGTR1,AKR1C1,AKR1C2,AKR1C3,ANPEP,AOC2,AOC3,ATIC,BCHE,CA1,CA12,CA14,CA2,CA3,CA4,CA5A,CA5B,CA6,CA7,CA9,CCR6,CDC25B,CES1,CES2,CES3,CES5A,CMA1,CPA1,CPA3,CTBP2,CTDSP1,CTRB1,CTSG,CXCL8,CYP1A2,CYP2C19,CYP2C9,CYP2D6,DBH,ELANE,ENPEP,EPHX1,EPHX2,ERCC1,ERCC4,ERCC5,FAAH,FABP3,FEN1,FFAR1,FOLH1,FTO,GABRB1,GFER,GGH,GLI1,GPR139,GSK3B,GSTA1,HAO1,HCAR3,HDAC1,HDAC10,HDAC11,HDAC2,H…	174	0.444717
SM-197	ACER2,ACP1,ADH1A,ADH1B,ADH1C,ADH7,AKR1B1,AKR1B10,AKR1B15,ATG4B,BBOX1,BHMT,CA3,CDC25A,CDC25B,CDC25C,CES1,CES2,CNR1,COL4A3BP,CPT2,CYP4F2,DAGLA,DNM1,ENPEP,ENPP2,EPHX1,EPHX2,FAAH,FABP12,FABP3,FABP4,FABP5,FABP9,FDPS,FFAR4,FOLH1,GABBR1,GABBR2,GABRQ,GABRR1,GGPS1,GNAI1,GNAI3,GNAO1,GPR174,GPR34,GPR35,GPR84,GSR,GSTA1,GSTK1,GSTM1,HAO1,HMGCR,HSD17B3,KDM2A,KDM4A,KDM4C,KDM4E,KDM5A,KDM5C,KDM7A,LAP3,LPAR1,LPAR2,…	128	0.493038
SM-48	ACER2,ACHE,ACR,ALOX5,AR,ASAH1,ATF1,BCHE,CA14,CA7,CA9,CACNA1D,CAPN2,CDC25A,CDC25B,CDC25C,CES1,CES2,CHRM1,CHRM2,CHRM3,CHRM4,CHRM5,CNR1,CNR2,CTRB1,CTSH,CTSK,CYP1A2,CYP2C19,CYP2C9,CYP2D6,DYRK1A,ELANE,EPHX1,FAAH,GABRA6,GABRB1,GABRB2,GABRG2,GPR34,GRM6,GSTM1,HRH1,HRH2,HSD17B3,HTR4,ICMT,KAT2A,KYNU,LTA4H,MAPT,MDH1,MDH2,MIF,MPEG1,MTNR1A,MTNR1B,NAAA,NCEH1,NCOA1,NFKB1,NLRP1,OPRD1,OPRK1,OPRM1,OXER1,P2RY10,PAM…	109	0.505324
SM-249	ABCB1,ABCC9,ACPP,AGER,AKR1C1,AKR1C2,AKR1C3,C3AR1,CA1,CA14,CA2,CA3,CA5A,CA5B,CA6,CA7,CCR9,CES1,CES2,CHRNA4,CHRNA5,CHRNA7,CHRNB2,CSNK2A1,CSNK2A2,CSNK2B,CYP11B1,CYP11B2,CYP17A1,CYP19A1,CYP1A2,CYP1B1,CYP2A6,CYP2B6,CYP2C19,CYP3A4,DDO,DHODH,EGLN3,EPHX1,EPHX2,ERN1,FDPS,FOLH1,FTO,FUT7,G6PC,GFER,GRM1,HCAR1,HCAR2,HCAR3,HDAC1,HIF1AN,HPGDS,HTR2A,HTR2C,IDE,IKBKG,KCNA5,KCNJ11,KDM2A,KDM2B,KDM3A,KDM4A,KDM4C,KDM4…	108	0.54136
SM-232	ABCB1,AGER,AKR1B10,AKR1C1,AKR1C2,AKR1C3,AKR1C4,ALB,ALOX15,ALOXE3,ALPI,APEX1,APLNR,APLP2,APP,ATIC,CA1,CA12,CA13,CA14,CA2,CA3,CA4,CA5A,CA5B,CA6,CA7,CA9,CAT,CCR6,CES1,CES2,CPA1,CPA3,CTBP2,CTDSP1,CYP2C9,DBH,DDO,DHODH,ERCC1,ERCC4,FABP2,FABP4,FOLH1,FPR1,FTO,FUT7,GABRB1,GFER,GNB1,GNG2,GRIK1,GSTA1,HAAO,HCAR2,IGFBP3,IKBKB,KCNK9,KCNMA1,KDM3A,KDM4A,KDM4C,KDM4D,KDM4E,KDM6B,KYNU,LIG1,MCL1,MPG,MPL,MPO,NCOA1,NO…	107	0.558559
SM-54	ACE,ACHE,ADAM12,AHR,AKR1C1,AKR1C2,AKR1C3,ALB,ATIC,AVPR1A,BCHE,BRS3,CA3,CAMK2D,CCR2,CES1,CES2,CFTR,CTSL,DAO,DDO,DHODH,DRD2,DRD3,DRD4,ECE1,FABP3,FABP4,FOLH1,FTO,GABRA1,GABRA4,GABRB1,GABRB2,GABRG2,GFER,GHSR,GPR84,GRIK1,GRIN1,HCAR1,HCAR2,HCAR3,HDAC1,HDAC11,HDAC5,HDAC7,HDAC9,HTR1E,HTR2C,HTR4,JUN,KDM3A,KDM4E,KIF20A,LIG1,MAPK8,MAPK9,MAPT,MBNL1,MBNL2,MBNL3,MC3R,MC4R,MC5R,MCL1,MMP1,MMP2,MMP26,MMP7,MMP8,MM…	107	0.592138
SM-233	ADRB2,ADRB3,ALOX12,ALOX15,ALOX15B,ALOX5,ALOXE3,APP,CA1,CA13,CA2,CA3,CA5A,CA5B,CA6,CA7,CALM1,CAMK2A,CHRM1,CHRM4,CISD1,CYP1B1,DHCR7,DRD1,DRD5,DUSP3,DYRK4,EBP,EP300,FOS,GLO1,HTR1A,HTR1B,IGF2R,IGFBP5,IKBKG,JUN,MAPT,MMEL1,MT-ND1,MT-ND2,MT-ND3,MT-ND4,MT-ND4L,MT-ND5,MT-ND6,NDUFA1,NDUFA10,NDUFA11,NDUFA12,NDUFA13,NDUFA2,NDUFA3,NDUFA4,NDUFA4L2,NDUFA5,NDUFA6,NDUFA7,NDUFA8,NDUFA9,NDUFAB1,NDUFAF1,NDUFAF2,NDUF…	106	0.597871
SM-257	ABCG2,ACR,AKR1C2,AKR1C3,AKR1C4,ALOX15,ALOX5,APP,BAZ2A,BAZ2B,CA1,CA12,CA13,CA14,CA2,CA3,CA5A,CA5B,CA6,CA7,CA9,CALM1,CBR1,CES2,CHRNA1,CHRNB1,CHRND,CHRNG,CLK1,COMT,CTBP2,CYP1A1,CYP1A2,CYP1B1,CYP2C19,ERCC5,ERN1,ESR2,FADS1,FOS,FUT7,GFER,GLO1,GSK3A,GSK3B,GUSB,HSD17B1,HSD17B10,HSD17B2,HSP90AA1,IL2,JUN,KCNA1,KCNA2,KCNA3,KCNA4,KCND3,KCNK9,KLF5,KLK14,KLK5,KLK7,MAOA,MAOB,MAPT,MB,MIF,MITF,MTNR1A,MTNR1B,NFE2L…	102	0.622441
SM-32	ABAT,AKR1C1,AKR1C2,AKR1C3,AKR1C4,ALDH5A1,ALOX15,ALPG,ALPL,APEX1,BHMT,CA1,CA12,CA13,CA14,CA2,CA3,CA4,CA5A,CA5B,CA6,CA7,CA9,CAMKK2,CDC25B,CES1,CES2,COMT,CYP26B1,DBH,DDO,DNM1,ENPEP,ERCC1,ERCC4,ERN1,FOLH1,FTO,FUT7,FYN,GFER,GSTA1,HCAR3,HIF1AN,HSD17B1,HSD17B14,HSPD1,IGFBP1,IGFBP2,IGFBP3,IGFBP4,IGFBP5,IGFBP6,KCNMA1,KDM2A,KDM2B,KDM3A,KDM4A,KDM4C,KDM4D,KDM4E,KDM5A,KDM5B,KDM5C,KDM6B,KMO,LCN2,MAPT,MPG,NEU3,…	102	0.628993
SM-65	ABCB1,ABCG2,ACHE,ACP1,AHR,AKR1C2,AKR1C3,ALDH1A1,ALDH1A2,ALDH1A3,ALDH1B1,ALDH2,ALPI,ALPL,APP,ASAH1,BCHE,C1R,CA1,CA12,CA13,CA14,CA3,CA4,CA5A,CA5B,CA6,CA7,CA9,CALM1,CBR1,CREB1,CTDSP1,CYP11B1,CYP11B2,CYP19A1,CYP1A1,CYP1A2,CYP1B1,CYP24A1,CYP27A1,EDNRA,EDNRB,EGFR,ELAVL1,ERBB2,ERBB3,ERBB4,ESR1,G6PD,GUSB,HNF4A,HSD17B3,IL2,KCNA1,KCNA2,KCNA3,KCNA4,KCNA5,KCNA7,KCND3,KCNN1,KCNN2,KLK7,MAOA,MAOB,MAPT,MBNL1,MBN…	98	0.650287
SM-198	ABCG2,AKR1B1,AKR1B10,AKR1C3,AKR1C4,APP,BACE1,BCHE,BCL2A1,CA1,CA12,CA13,CA14,CA2,CA3,CA4,CA5A,CA5B,CA6,CA7,CA9,CCR1,CCR2,CCR3,CCR5,CHRND,CISD1,CNR1,CTBP2,DHCR7,DRD3,EGFR,ERBB2,ERBB3,ERBB4,ESR1,EZR,F3,FOS,GLA,GLO1,GPR183,GRIA1,HDAC1,HDAC10,HDAC11,HDAC2,HDAC3,HDAC4,HDAC5,HDAC6,HDAC7,HDAC8,HDAC9,HPSE,HTR1E,HTT,KCNK2,LHCGR,LIG1,MAOB,MAPT,MB,MBNL1,MBNL2,MBNL3,MC1R,MIF,MMP1,MMP2,MMP9,NFE2L2,NFKB1,NQO2,O…	95	0.658477
SM-229	ABCG2,AKR1B1,AKR1B10,AKR1C3,AKR1C4,ALOX15,ALPG,ALPI,ALPL,APP,BACE1,CA1,CA12,CA13,CA14,CA2,CA3,CA4,CA5A,CA5B,CA6,CA7,CA9,CAMKK2,CISD1,CYP1B1,CYP26B1,DAPK2,DNM1,EGFR,EP300,ERCC1,ERCC4,ESR1,ESR2,F3,FOS,FUT7,GABRR2,GLO1,GNB1,GNG2,GSTA1,HCAR2,HDAC2,HSPA1A,HSPD1,IGFBP1,IGFBP2,IGFBP3,IGFBP4,IGFBP5,IGFBP6,IKBKG,JUN,KDM4E,MAOA,MAOB,MAPT,MARK4,MIF,MMP1,MMP2,MMP9,NFE2L2,NFKB1,NOX4,NQO2,NR0B2,NSD2,ODC1,PLAA,…	93	0.662572
SM-156	ABCB1,ABCC1,ABCC2,ABCC3,ABCG2,ACP1,AKR1B1,AKR1B10,AKR1B15,ALOX12,ALOX15,ALOX5,ALPI,AMY1A,AMY1B,AMY1C,AOX1,APP,BRAF,CA12,CA13,CA3,CA4,CA5A,CA6,CA7,CAMK2A,CAMK2B,CBR1,CCND3,CCR4,CHEK1,CISD1,CREB1,CYP1A1,CYP1A2,CYP1B1,CYP2C8,DAPK1,DAPK3,DYRK3,DYRK4,ELAVL1,EP300,ERAP1,ERN1,ESR1,ESR2,ESRRA,FOS,GLO1,GPR35,GRK6,IL2,KCND3,LPA,MAOA,MAPT,MIF,MPG,MPO,NEK6,NFE2L2,NFKB1,NMUR2,NOX4,NQO1,NUAK1,ODC1,P4HB,PBK,PGF…	90	0.681409
SM-92	ABAT,ABCB1,ABCG2,AKR1B1,AKR1B10,AKR1C3,ALDH5A1,ALOX12,ALOX15,ALOX15B,ALOX5,ALOXE3,APP,BACE1,BCHE,CA12,CA14,CA3,CA5A,CA5B,CA6,CA7,CALM1,CBR1,CES2,CHEK2,CHRNA7,CRYZ,CYP1A1,CYP1A2,CYP1B1,CYP2C19,CYSLTR1,ERN1,ESR1,ESR2,ESRRB,EWS-Fli1,F3,FOS,GLO1,GPR183,HDAC8,HPD,HSD17B10,HSPD1,IKBKG,IL2,JUN,KCND3,KCNK9,KDM2B,KLF5,KLK14,KLK5,MAOA,MAOB,MAPT,MBNL1,MMP15,MMP26,NFE2L2,NFKB1,NLRP1,O75342,ODC1,PARP14,PAX8,P…	89	0.685504
SM-35	ABCB1,ABCC1,ABCC2,ABCC3,ABCG2,ACP1,AKR1A1,AKR1B1,AKR1B10,AKR1B15,ALOX12,ALOX15,ALOX5,ALPI,AMY1A,AMY1B,AMY1C,AOX1,APEX1,APP,BRAF,CA12,CA13,CA2,CA3,CA4,CA5A,CA6,CA7,CAMK2A,CAMK2B,CBR1,CCND3,CCR4,CHEK1,CISD1,CREB1,CYP1A1,CYP1A2,CYP1B1,CYP2C8,DAPK1,DYRK4,ELAVL1,EP300,ERAP1,ERN1,ESR1,ESR2,ESRRA,FOS,GLO1,GPR35,GRK6,HSD17B2,IL2,KCND3,KDM4E,LRP6,MAOA,MAPT,MPG,MPO,NEK6,NFE2L2,NFKB1,NMUR2,NOX4,NQO1,NUAK1,O…	87	0.687961
SM-34	ABCB1,ABCC1,ABCG2,ACP1,ADORA1,ADORA2A,ADORA3,AKR1B1,AKR1B10,AKR1B15,ALDH1A2,ALDH1B1,ALDH2,ALOX12,ALOX15,ALOX5,ALPI,AMY1A,AMY1B,AMY1C,APP,CA12,CA13,CA3,CA4,CA5A,CA6,CA7,CALM1,CBR1,CELA1,CREB1,CYP19A1,CYP1B1,CYP2C8,DAPK1,DYRK1A,ELAVL1,ERAP1,ESR1,ESR2,ESRRA,GLO1,GPR35,GRK6,HNF4A,HSD17B3,IL2,KCND3,KDM4E,LPA,LRP6,MAOA,MAOB,MAPT,MCL1,MDH1,MPG,MPO,NEK6,NMUR2,NOX4,NQO1,ODC1,P4HB,PDK3,PDK4,PGF,PLG,PTPRS,R…	85	0.690418
SM-138	ABCB1,ABCC1,ABCG2,ACHE,AKR1B1,AKR1B10,ALDH1A3,ALDH2,ALOX12,ALOX15,ALOX15B,ALOX5,ALOXE3,ALPI,ALPL,AMY1A,AMY1B,AMY1C,APP,CA1,CA12,CA13,CA14,CA2,CA3,CA4,CA5A,CA6,CA7,CALM1,CBR1,CBR3,CCR4,CELA1,CREB1,CYP19A1,CYP1A1,CYP1B1,CYP2C8,DAPK1,DYRK1A,ELAVL1,ERAP1,ESR1,ESR2,GLO1,GPR35,GRK6,HNF4A,HSD17B3,IL2,KCNA3,KCND3,KDM4E,KLK7,MAOA,MAOB,MAPT,MDH1,MPG,MPO,MTNR1A,MTNR1B,NEK6,NFKB1,NMUR2,NOX4,NQO1,NUAK1,O75342…	84	0.691237
SM-159	ABAT,ABCG2,AKR1A1,AKR1B1,AKR1B10,AKR1B15,AKR1C1,AKR1C2,AKR1C4,ALDH2,ALDH5A1,ALPI,APP,BACE1,CA14,CA3,CA5A,CA5B,CA6,CA7,CHRNA7,CRYZ,CYP1A1,CYP1B1,CYSLTR1,DBH,EGFR,ERBB2,ERBB3,ERBB4,ESR1,ESR2,F3,FOS,GLO1,GPR183,GSTA1,HDAC1,HDAC2,HDAC4,HDAC6,HDAC8,HDAC9,HSP90AA1,HSPD1,JUN,KCNA3,KCNK2,LIG1,LTB4R,MAOA,MAOB,MAPT,MMP1,MMP2,MMP9,NFE2L2,NFKB1,NQO2,NR0B2,ODC1,PAM,PDK1,PDK3,PDK4,PTPN1,Q96JD6,RBBP9,RHOA,RRM1,…	84	0.692875
SM-64	ABCB1,ABCC1,ABCG2,ACP1,ADORA1,ADORA2A,AHR,AKR1B1,AKR1B10,ALDH1A2,ALDH1B1,ALDH2,ALOX12,AMY1A,AMY1B,AMY1C,APP,AR,CA1,CA2,CA3,CA4,CA5A,CA7,CALM1,CBR1,CCNB1,CELA1,CREB1,CYP19A1,CYP1A1,CYP1B1,CYP2C8,CYSLTR1,DAPK1,ELAVL1,ERAP1,ESR1,ESR2,ESRRA,ESRRB,GLI1,GLI2,GLO1,GNB1,GNG2,GPR35,GRK6,HIF1A,HSD17B1,HSD17B2,HSD17B3,IL2,KCND3,KDM4E,MAOA,MAOB,MAPT,MIF,MPG,MPO,NAE1,NEK6,NOX4,NQO1,ODC1,PGF,PON1,PRKDC,PTGS1,P…	82	0.69697
SM-41	ABCB1,ABCG2,ACHE,ALDH1A2,ALDH1B1,ALDH2,ALOX12,ALOX15,ALOX15B,ALOX5,ALOXE3,APP,CA12,CA13,CA14,CA3,CA4,CA5A,CA5B,CA6,CA7,CA9,CBR1,CCND3,CHEK1,CREB1,CYP19A1,CYP1B1,EDNRB,EGFR,ELAVL1,ERAP1,ERBB2,ERBB3,ERBB4,ERCC5,ERN1,ESR1,ESR2,ESRRB,FEN1,GABRA3,GABRB3,GABRG2,GLO1,GSK3B,GUSB,HSD11B2,HSD17B2,HSP90AA1,IL2,JUN,KCND3,KLK7,MAOA,MAOB,MAPT,MMP26,MTNR1A,MTNR1B,NFE2L2,NFKB1,NQO1,NR4A2,O75342,PDK1,PDK3,PDK4,PO…	81	0.699427
SM-260	CA5B,CA6,CHRM1,CHRM4,CSF1R,DUSP3,ESRRB,FGB,FGFR1,FGFR2,FGFR3,FGFR4,FGR,FLT1,FLT4,FOS,FRK,FYN,KDR,KIT,LNPEP,MAPT,MET,MT-ND1,MT-ND2,MT-ND3,MT-ND4,MT-ND4L,MT-ND5,MT-ND6,NDUFA1,NDUFA10,NDUFA11,NDUFA12,NDUFA13,NDUFA2,NDUFA3,NDUFA4,NDUFA4L2,NDUFA5,NDUFA6,NDUFA7,NDUFA8,NDUFA9,NDUFAB1,NDUFAF1,NDUFAF2,NDUFAF3,NDUFAF4,NDUFB1,NDUFB10,NDUFB11,NDUFB2,NDUFB3,NDUFB4,NDUFB5,NDUFB6,NDUFB7,NDUFB8,NDUFB9,NDUFC1,NDU…	80	0.710893
SM-224	ACER2,ACP1,ADH1A,ADH1B,ADH1C,ADH7,AR,ASAH1,CA1,CA13,CA2,CA3,CA4,CA5A,CA5B,CA7,CDC25A,CDC25B,CDC25C,CES1,CES2,CES3,CES5A,COL4A3BP,CYP19A1,DAGLA,DNM1,ENPP2,EPHX1,EPHX2,FAAH,FABP3,FDPS,GGPS1,GNAI1,GNAI3,GNAO1,GPR174,GPR34,GSTA1,GSTM1,HAO1,HMGCR,HSD17B3,IL6ST,KDM5A,LAP3,LPAR1,LPAR2,LPAR3,LPAR4,LPAR5,LPAR6,MAPT,MPEG1,NAAA,NOD1,P2RY10,PAM,PLA2G10,PLA2G2A,PLA2G2C,PLA2G4B,PLA2G4C,PLA2G5,POLB,POLH,POLK,PO…	79	0.711712
SM-39	ABCB1,ABCC1,ABCG2,ACP1,AHR,AKR1B1,AKR1B10,ALDH2,ALOX12,ALOX15,ALOX5,ALPI,AMY1A,AMY1B,AMY1C,APEX1,AR,CA12,CA2,CA3,CA4,CA7,CALM1,CBR1,CCR4,CISD1,CREB1,CTDSP1,CYP1A2,CYP1B1,CYP2C8,CYP2D6,DAPK1,DYRK1A,ELAVL1,ERAP1,ESR1,ESR2,ESRRA,ESRRB,FLT3,GLO1,GNB1,GNG2,GPR35,GRK6,HSD17B1,HSD17B2,HSD17B3,IL2,KCND3,KDM4E,MAOA,MAPT,MIF,MPG,MPO,NEK6,NMUR2,NOX4,NQO1,NUAK1,P4HB,PGF,PKN1,PON1,PTPRS,SLC2A1,ST6GAL1,TDP1,TE…	78	0.712531
SM-276	ABCB1,ABCG2,ACP1,AHR,AKR1B1,AKR1C1,ALDH2,ALOX12,ASAH1,BCAT1,CA1,CA12,CA13,CA14,CA2,CA3,CA4,CA5A,CA5B,CA6,CA7,CA9,CALM1,CBR1,CREB1,CYP1A1,CYP1B1,CYP2A6,DBH,DDO,EGFR,ELAVL1,ERAP1,ERBB2,ERBB3,ERBB4,ESR1,ESR2,GLI1,GLI2,GSTA1,GUSB,HSD17B3,KCNA1,KCNA2,KCNA3,KCNA4,KCNA7,KCNN1,KCNN2,MAOA,MAOB,MAPT,MBNL1,MBNL2,MBNL3,MPG,NQO1,NR2E3,P2RX4,P4HB,PCSK7,POLH,POLI,PON1,PRKDC,PTPN1,PTPRS,SENP7,SLC22A6,SMAD3,ST6GA…	77	0.715807
SM-37	ABCB1,ABCC1,ABCG2,ACP1,AKR1B1,AKR1B10,ALDH1A2,ALDH1B1,ALDH2,ALOX12,ALOX15,APP,CA12,CA3,CA4,CA7,CALM1,CBR1,CBR3,CELA1,CYP11B1,CYP11B2,CYP19A1,CYP1B1,DAPK1,EGFR,ERAP1,ERBB2,ERBB3,ERBB4,ERCC5,ERN1,ESR1,ESR2,ESRRA,ESRRB,FEN1,GABRA3,GABRB3,GABRG2,GSK3B,GUSB,HNF4A,HSD11B2,HSD17B1,HSD17B2,HSD17B3,IL2,KCND3,KLK7,MAOA,MAOB,MAPT,MIF,MMP26,MPG,MTNR1A,MTNR1B,NOX4,NQO1,NR4A2,PDK3,PDK4,PON1,PTPRS,RCE1,RDH8,SEN…	75	0.717445
SM-4	ALOX15,ALOX15B,ALOX5,CYP2J2,ERCC1,ERCC4,FLT1,FLT4,KDR,MAPT,MT-ND1,MT-ND2,MT-ND3,MT-ND4,MT-ND4L,MT-ND5,MT-ND6,NDUFA1,NDUFA10,NDUFA11,NDUFA12,NDUFA13,NDUFA2,NDUFA3,NDUFA4,NDUFA4L2,NDUFA5,NDUFA6,NDUFA7,NDUFA8,NDUFA9,NDUFAB1,NDUFAF1,NDUFAF2,NDUFAF3,NDUFAF4,NDUFB1,NDUFB10,NDUFB11,NDUFB2,NDUFB3,NDUFB4,NDUFB5,NDUFB6,NDUFB7,NDUFB8,NDUFB9,NDUFC1,NDUFC2,NDUFS1,NDUFS2,NDUFS3,NDUFS4,NDUFS5,NDUFS6,NDUFS7,NDUF…	73	0.725635
SM-207	ALOX12,ALOX15,ALOX15B,ALOX5,ALOXE3,CYP1B1,ERN1,MAPK10,MAPK11,MAPK14,MAPK8,MAPK9,MAPT,MT-ND1,MT-ND2,MT-ND3,MT-ND4,MT-ND4L,MT-ND5,MT-ND6,NDUFA1,NDUFA10,NDUFA11,NDUFA12,NDUFA13,NDUFA2,NDUFA3,NDUFA4,NDUFA4L2,NDUFA5,NDUFA6,NDUFA7,NDUFA8,NDUFA9,NDUFAB1,NDUFAF1,NDUFAF2,NDUFAF3,NDUFAF4,NDUFB1,NDUFB10,NDUFB11,NDUFB2,NDUFB3,NDUFB4,NDUFB5,NDUFB6,NDUFB7,NDUFB8,NDUFB9,NDUFC1,NDUFC2,NDUFS1,NDUFS2,NDUFS3,NDUFS4…	72	0.728092
SM-195	ACR,AGER,AKR1C1,AKR1C2,AKR1C3,AKR1C4,ALPL,APOBEC3A,BDKRB1,BRD1,BRPF1,BRPF3,CA1,CA12,CA14,CA2,CA3,CA7,CA9,CELA1,CES1,CES2,CRBN,CTRB1,CTSG,CYP1A2,CYP2C19,CYP2C9,DHODH,EPHX1,ERN1,FABP2,FADS1,FUT7,GABRA3,GABRB3,GABRG2,GFER,GRK6,GSTA1,HCN1,HDAC5,HDAC7,KCNK3,KCNK9,KCNMA1,KDM3A,KLF5,MAPK10,MAPK8,MMP16,MTNR1B,NCEH1,NCOA1,NCOA3,NLRP3,NQO2,PDK2,PLA2G2A,PRKCH,PRTN3,RCE1,RXFP1,SENP6,SENP7,SERPINH1,SLC6A3,TAS…	72	0.736282
SM-209	ALOX12,ALOX15,ALOX15B,ALOX5,ALOXE3,CYP1B1,ERN1,MAPT,MT-ND1,MT-ND2,MT-ND3,MT-ND4,MT-ND4L,MT-ND5,MT-ND6,NDUFA1,NDUFA10,NDUFA11,NDUFA12,NDUFA13,NDUFA2,NDUFA3,NDUFA4,NDUFA4L2,NDUFA5,NDUFA6,NDUFA7,NDUFA8,NDUFA9,NDUFAB1,NDUFAF1,NDUFAF2,NDUFAF3,NDUFAF4,NDUFB1,NDUFB10,NDUFB11,NDUFB2,NDUFB3,NDUFB4,NDUFB5,NDUFB6,NDUFB7,NDUFB8,NDUFB9,NDUFC1,NDUFC2,NDUFS1,NDUFS2,NDUFS3,NDUFS4,NDUFS5,NDUFS6,NDUFS7,NDUFS8,NDUF…	70	0.73792
SM-154	ABCB1,ABCC1,ABCG2,ACP1,ALDH1A1,ALDH1A2,ALDH1A3,ALDH1B1,ALDH1L1,ALDH2,ALOX12,ALOX15,AMY1A,AMY1B,AMY1C,APP,CA3,CA4,CA7,CALM1,CBR1,CBR3,CELA1,CREB1,CYP11B1,CYP11B2,CYP19A1,CYP1B1,ERAP1,ERCC5,ESR1,ESR2,ESRRA,ESRRB,FEN1,GABRA3,GABRB3,GABRG2,GSK3B,GUSB,HNF4A,HSD11B2,HSD17B1,HSD17B10,HSD17B2,HSD17B3,IL2,KCND3,KLK7,MAOA,MAOB,MAPT,MIF,MPO,MTNR1A,MTNR1B,NOX4,NQO1,PDK3,PDK4,PON1,PTPRS,SENP7,SLC16A3,STAT1,TA…	69	0.738739
SM-175	ABCB1,ABCC1,ABCC2,ABCG2,ACP1,AKR1B1,AKR1B10,ALDH1A2,ALDH1L1,ALDH2,ALOX5,ALPI,CA12,CA13,CA3,CA4,CA7,CALM1,CBR1,CBR3,CCR4,CELA1,CREB1,CYP19A1,CYP1B1,CYP2C8,DAPK1,ELAVL1,ERAP1,ERN1,ESR1,ESR2,GLO1,GNB1,GNG2,HIF1A,HSD17B3,IL2,KCND3,MAOA,MAOB,MAPT,MBNL1,MBNL2,MBNL3,MIF,MPG,MPO,NFKB1,NOX4,NQO1,ODC1,PDK3,PDK4,PGF,PON1,PTPRS,SLC16A3,TAS2R31,TDP1,TMIGD3,TTR,TUBB1,TUBB3,TYR,XDH	66	0.739558
SM-280	ACP1,AKR1C1,ALDH2,ALOX12,ALPI,ASAH1,CA1,CA12,CA13,CA14,CA2,CA3,CA4,CA5A,CA5B,CA6,CA7,CA9,CALM1,CBR1,CREB1,CYP1A1,CYP1B1,CYP2A6,DBH,EGFR,ELAVL1,ERAP1,ERBB2,ERBB3,ERBB4,ESR1,ESR2,HSD17B1,HSD17B2,HSD17B3,KCNA1,KCNA2,KCNA3,KCNA4,KCNA5,KCNA7,KCNN1,KCNN2,MAOA,MAOB,MAPT,MIF,MPG,NFKB1,NQO1,PCSK7,PGR,POLH,POLI,PON1,PRKDC,PTPRS,SLC22A6,SMAD3,ST6GAL1,TNKS,TNKS2,XDH	64	0.740377
SM-43	ABCB1,ABCC1,ABCG2,AKR1B1,AKR1B10,ALDH1A1,ALDH1A2,ALDH1A3,ALDH1B1,ALDH1L1,ALDH1L2,ALDH2,ALOX12,ALOX15,AMY1A,AMY1B,AMY1C,CA3,CA4,CA7,CBR1,CBR3,CELA1,CREB1,CYP19A1,CYP1B1,CYP2C8,DAPK1,ELAVL1,ERAP1,ERCC5,ESR1,ESR2,ESRRA,ESRRB,FEN1,GLO1,HSD11B2,HSD17B2,IL2,KCND3,KLK7,MAOA,MAOB,MAPT,MIF,MPG,MPO,NCOA1,NEK6,NOX4,P4HB,PDK3,PDK4,PGF,PON1,PTPRS,SLC16A3,TAS2R31,TOP2A,TTR,TYR,VEGFA,XDH	64	0.741196
SM-38	ABCB1,ABCC1,ABCG2,ACP1,ADORA1,AKR1B1,AKR1B10,ALDH1A2,ALDH1B1,ALDH2,ALOX12,ALOX15,ALOX15B,ALOX5,ALOXE3,CA13,CA4,CA7,CBR1,CCNA2,CCND1,CCND3,CELA1,CHEK1,CYP19A1,CYP1B1,CYP2C8,DAPK1,EGFR,ELAVL1,ERAP1,ESR1,ESR2,ESRRA,ESRRB,GLO1,GUSB,HCK,HSD11B2,HSD17B1,HSD17B2,HSD17B3,IL2,KCND3,KLK7,MAOA,MAPT,MIF,MPG,MPO,NOX4,NQO1,O75342,P4HB,PTPRS,ST6GAL1,TAS2R31,TDP1,TNKS,TSSK2,TTR,TUBB1,TUBB3,XDH	64	0.743653
SM-176	ABCB1,ABCG2,ACHE,ACP1,ADORA1,ADORA2A,ADORA2B,ALDH1A1,ALDH1A2,ALDH1A3,ALDH1B1,ALDH2,ALPI,BCHE,CA3,CALM1,CBR1,CELA1,CREB1,CYP19A1,CYP1A1,CYP1B1,EDNRB,ESR1,ESR2,FABP3,HSD17B3,IL2,KCNA1,KCNA2,KCNA3,KCNA4,KCNA5,KCNA7,KCNN1,KCNN2,KLK7,MAOA,MAOB,MAP2K1,MAPT,MBNL1,MBNL2,MBNL3,NQO1,OGT,PTGER4,PTGS1,PTGS2,PTPN1,PTPRS,SENP7,SIGMAR1,SLC16A3,SLC6A14,SLC6A2,SLC6A3,SLC6A5,SLC6A7,SLC6A9,TDP1,TNKS,USP4,USP5	64	0.747748
SM-115	ABCB1,ABCC1,ABCG2,AKR1B1,AKR1B10,AKT1,AKT2,AKT3,ALOX12,ALOX15,ALOX5,ALPI,AMY1A,AMY1B,AMY1C,CA4,CA7,CALM1,CBR1,CREB1,CTSV,CYP1A1,CYP1B1,CYP2C8,DAPK1,ELAVL1,GLO1,GRK6,HIF1A,IL2,KCND3,MAPT,MMP1,MMP10,MMP12,MMP13,MMP2,MMP27,MMP3,MMP9,MPO,NAE1,NEK6,NMUR2,NOX4,ODC1,P4HB,PDE11A,PDE5A,PGF,PON1,PTPN1,PTPRS,RELA,SNCA,ST6GAL1,TERT,TNKS,TNKS2,TTR,TYR,VEGFA,XDH,XPO1	64	0.756757
SM-68	ABCB1,ABCC1,ABCG2,AKR1B1,AKR1B10,AKR1B15,AKT1,AKT2,AKT3,ALOX12,ALOX15,ALPI,AMY1A,AMY1B,AMY1C,CA4,CA7,CALM1,CBR1,CCR4,CDK1,CDK2,CDK3,CDK4,CDK6,CREB1,CTSV,CYP19A1,CYP1A1,CYP1B1,CYP2C8,DAPK1,ELAVL1,ESR1,ESR2,GLO1,GPR35,GRK6,HIF1A,HSD17B1,IL2,KCND3,KDM4E,MAOA,MPG,MPO,NEK6,NMUR2,NOX4,P4HB,PGF,PTGS1,PTGS2,PTPN1,PTPRS,ST6GAL1,TERT,TNKS,TNKS2,TTR,TYR,VEGFA,XDH	63	0.760852
SM-284	ADORA3,AGER,ALPI,ALPL,ALPP,ALPPL2,ANPEP,ARG1,BHMT,CA1,CA2,CPA6,CPB1,CPB2,DDAH1,DPP7,ENPEP,FURIN,GABBR1,GABBR2,GABRQ,GABRR1,GATM,GCLC,GFPT1,GPRC6A,GRIA1,GRIA2,GRIA3,GRIA4,GRIK1,GRIK2,GRIK3,GRIK5,GRM4,GRM6,GRM8,GSTK1,HGFAC,KYNU,NOD1,NOS1,NOS2,NOS3,OAT,ODC1,OTC,PCSK6,PLAA,RNPEP,SLC15A2,SLC1A1,SLC1A5,SLC6A1,SLC6A11,SLC6A8,SLC7A1,SLC7A11,SLC7A3,SLC7A4,SLC7A5,TH	62	0.789517
SM-177	ABCB1,ABCG2,ACP1,ADORA1,ADORA2A,AKR1B1,AKR1B10,AKR1C1,ALDH1A2,ALDH1A3,ALDH1B1,ALDH2,ALOX12,CA3,CALM1,CBR1,CCNB1,CHEK1,CREB1,CYP19A1,CYP1A1,CYP1B1,CYP2C8,DAPK1,EGFR,ELAVL1,ERAP1,ERBB2,ESR1,ESR2,GNB1,GNG2,HSD17B1,HSD17B2,HSD17B3,IL2,KLK7,MAOA,MAOB,MAPT,MBNL1,MBNL2,MBNL3,MIF,MPG,MPO,MT-CO2,NOX4,NQO1,PCSK7,PTPRS,RDH8,ST6GAL1,TDP1,TNKS,TNKS2,TTR,USP4,USP5,WEE1,XDH	61	0.791155
SM-30	ABCB1,ABCG2,ACHE,AKR1B10,ALOX12,ALOX5,APP,CA1,CA12,CA13,CA14,CA2,CA3,CA4,CA5A,CA5B,CA6,CA7,CA9,CAMK2A,CBR1,CELA1,CISD1,CREB1,CYP1B1,DNM1,DNM2,DRD4,DYRK1A,EP300,ERAP1,ERN1,FOS,GFER,GLO1,HSD17B3,KCNA3,KCND3,KLK7,MAOA,MAOB,MAPT,MIF,NFE2L2,NFKB1,NQO1,ODC1,PDE4D,PGR,PON1,PTPRS,QDPR,SHBG,SLC16A3,TLR9,TUBB1,TUBB3,XDH,XPO1	59	0.791974
SM-210	ACER2,ACP1,ADH1B,ADH7,AR,BBOX1,CA1,CA13,CA2,CA3,CA4,CA5A,CA5B,CA7,CDC25B,CDC25C,CES1,CES2,CNR1,COL4A3BP,CYP19A1,DNM1,ENPP2,EPHX1,EPHX2,FAAH,FABP3,GNAI1,GNAI3,GNAO1,HAO1,HMGCR,HSD17B3,KDM5A,LPAR1,LPAR2,LPAR3,LPAR4,LPAR6,MAPT,NAAA,NOD1,OXER1,PAM,PLA2G10,PLA2G2A,PLA2G2C,PLA2G4C,PLA2G5,POLB,SLC22A6,SLC22A8,SLC25A20,SRD5A1,TDP1,TLR2,TRPA1,TRPV1	58	0.792793
SM-104	ABCB1,ABCC1,ABCG2,ACP1,AKR1B1,AKR1B10,AKT1,AKT2,AKT3,ALDH2,ALOX12,AMY1A,AMY1B,AMY1C,APP,CALM1,CBR1,CCNB1,CCNB2,CCNB3,CDK1,CREB1,CTSV,CYP19A1,CYP1A1,CYP1B1,EEF1A1,EEF1A2,ERAP1,ESR1,ESR2,GRK6,HIF1A,HSD11B2,HSD17B1,HSD17B2,HSD17B3,KCND3,MAPT,MPO,NOX4,PDE11A,PDE5A,PGF,PON1,PTPN1,PTPRS,RDH8,SIGMAR1,ST6GAL1,TDP1,TERT,TNKS,TNKS2,TTR,TYR,VEGFA,XDH	58	0.796069
SM-164	ABCB1,ABCG2,ACHE,ALDH1A2,ALDH1B1,ALDH2,ALOX12,ALOX15,APP,CA1,CA12,CA13,CA14,CA2,CA3,CA4,CA5A,CA5B,CA7,CBR1,CYP11B1,CYP11B2,CYP19A1,CYP1B1,ERCC5,FEN1,G6PD,GABRA3,GABRB3,GABRG2,GSK3B,GUSB,HNF4A,IL2,KCNA3,KCNA5,KCND3,KLK7,MAOA,MAOB,MAPT,MIF,MTNR1A,MTNR1B,NPBWR1,NQO1,NR4A2,NUAK1,PMM2,PTGS1,PTGS2,PTPRS,RCE1,RELA,SENP7,SLC16A3,STAT1,TDP1	58	0.796888
SM-18	ADRB1,ADRB2,ADRB3,AKR1B10,APP,BACE1,CA14,CA3,CA5A,CA5B,CA6,CA7,CDC25A,CISD1,EGFR,ERBB2,ERBB3,ERBB4,ESR1,F3,FOS,GLA,GLO1,HDAC1,HDAC10,HDAC11,HDAC2,HDAC3,HDAC4,HDAC5,HDAC6,HDAC7,HDAC8,HDAC9,KCNQ2,MAOB,MAPT,MBNL1,MBNL2,MBNL3,MC5R,MIF,MMP1,MMP2,MMP9,NAALAD2,NFE2L2,NFKB1,NMUR2,ODC1,PTPN1,PTPN2,SENP1,SENP2,TDP1,TRPM2,UTS2R	57	0.797707
SM-282	ABAT,ADORA3,BBOX1,BHMT,CA3,CPB2,CYP4F2,EGLN1,EGLN2,ENPEP,FABP3,FOLH1,GABBR1,GABBR2,GABRA1,GABRA2,GABRA3,GABRA5,GABRA6,GABRB2,GABRB3,GABRG1,GABRG2,GABRG3,GABRQ,GABRR1,GABRR2,GATM,GNPAT,GRIN1,GSTK1,ITGA4,KDM2A,KDM4A,KDM4C,KDM4E,KDM5C,KDM7A,ODC1,OXER1,PAM,PAOX,PCSK6,PHF8,RNPEP,RXFP4,SLC15A2,SLC22A6,SLC22A8,SLC6A1,SLC6A11,SLC6A12,SLC6A13,SLC6A6,SLC6A8,TLR2	56	0.806716
SM-82	ABCG2,AKR1A1,AKR1B1,AKR1B10,AKR1B15,AKR1C4,ALOX15,APP,BACE1,CA14,CA3,CA5A,CA5B,CA6,CA7,CAMKK2,CHRNA7,CYP19A1,CYP1B1,CYSLTR1,EGFR,EP300,ERBB2,ERBB3,ERBB4,F3,FOS,GLO1,HIF1A,HSPD1,IKBKG,MAOA,MAOB,MAPT,MMP1,MMP2,MMP9,NFE2L2,NFKB1,NOS1,NOS2,NOS3,NR0B2,ODC1,PDK3,PDK4,PDPK1,PLA2G2E,PTPN1,Q96JD6,TLR9,TNFRSF1A,TTR,TUBB1,TYR	55	0.807535
SM-283	AGER,ARG1,ASS1,BHMT,C3AR1,CFB,DDAH1,DNPEP,DPP7,ERAP2,FOLH1,FURIN,GCLC,GFPT1,GLO1,GPRC6A,GRIA1,GRIA2,GRIA3,GRIA4,GRIK1,GRIK2,GRIK3,GRIK5,GRM6,GRM8,GSTA1,GSTK1,GSTM1,KLK4,KLK8,NOD1,NOS1,NOS2,NOS3,NPFFR1,NPFFR2,ODC1,OTC,PADI1,PADI2,PADI3,PADI4,PCSK6,RNPEP,SLC15A2,SLC1A1,SLC7A11,SLC7A5,SLCO4C1,TH,TPP2,WDR5	53	0.814087
SM-185	ABCB1,ABCB4,ABCC1,ABCG2,ADORA1,ADORA3,AKR1B1,AKR1B10,ALPI,AMY1A,AMY1B,AMY1C,BACE1,BACE2,CA4,CA7,CBR1,CCR4,CYP19A1,CYP1A1,CYP1B1,CYP2C8,DAPK1,DYRK1A,ELAVL1,EPAS1,ESRRA,GLO1,GPR35,HIF1A,KCND3,KDM4E,LRP6,MAOA,MCL1,MMP1,MMP3,MMP8,MPG,MPO,NEK6,NMUR2,NOX4,NUAK1,P4HB,PGF,PKN1,PTPRS,ST6GAL1,TYR,VEGFA,XDH	52	0.816544
SM-50	ADH1A,ADH1B,ADH1C,ADH7,CA1,CA13,CA2,CA3,CA4,CA5A,CA5B,CA7,CES1,CES2,CYP19A1,DBI,DNM1,EPHX1,EPHX2,FAAH,FABP3,FDPS,GGPS1,GNAI1,GNAI3,GNAO1,HAO1,LPAR1,LPAR2,LPAR3,LPAR4,LPAR6,MAPT,MBNL1,MBNL2,MBNL3,MGLL,MPEG1,OXER1,PAFAH1B2,PAM,PLA2G2C,PLA2G4C,RHO,S1PR2,S1PR3,S1PR4,SLC22A1,SLC22A8,TDP1,TLR2	51	0.819001
SM-36	ABCG2,ALDH1A1,ALDH1A2,ALDH1A3,ALDH1B1,ALDH1L1,ALDH1L2,ALDH2,ALOX12,ALPI,B4GALT1,CA1,CA12,CA13,CA2,CA3,CA4,CA7,CA9,CBR1,CYP1B1,ERAP1,FGF1,FGF2,GAPDH,IL2,IL5,IL6,KCND3,KLK7,LGALS1,LGALS3,LGALS7,LGALS7B,LGALS9,MBNL1,MBNL2,MBNL3,NMUR2,NPEPPS,NRAS,P2RY14,P4HB,SLC28A2,SLC28A3,SLC5A1,SLC5A11,SLC5A2,SLC5A4,TYR,VEGFA	51	0.830467
SM-31	ABCB1,ACR,ANPEP,CA14,CA7,CAPN1,CAPN2,CAPNS1,CELA1,CES1,CES2,CPA1,CTSK,CYP1A2,DNPEP,ELANE,GABRB1,GABRB2,GPR139,GRM6,KCNA5,KCNK2,KCNK9,KIF11,KYNU,LAP3,MAN2B1,MAP3K7,MAX,METAP1,MYC,NCOA1,P2RX1,P2RX4,PAM,PLAUR,PRTN3,RNPEP,SCN4A,SENP7,SLC15A1,SLC1A1,SLC1A2,SMAD3,STAT1,TAAR1,TAB1,TAS1R1,TAS1R3,UBE2I	50	0.8362
SM-190	ABCB1,ABCG2,ALDH1A2,ALDH1B1,ALDH2,ALOX12,ALOX15,ALOX15B,ALOX5,ALOXE3,BRD9,CA13,CA4,CA6,CA7,CBR1,CCND3,CHEK1,CREB1,CYP19A1,CYP1B1,EGFR,EP300,ERAP1,ERBB2,ERBB3,ERBB4,GLO1,HCK,HSD11B2,HSD17B2,IL2,KCND3,KLK7,MAPT,NFE2L2,NFKB1,O75342,ODC1,PON1,PPARG,PTPRS,QDPR,TDP1,TSSK2,TUBB1,TUBB3,XDH	48	0.837019
SM-253	ABCB1,ABCG2,ACHE,ACR,ALOX15,APP,BCHE,CA1,CA13,CA2,CA3,CA5A,CA5B,CA7,CISD1,CYP19A1,CYP1A1,CYP1B1,EBP,FOS,GLO1,HCN4,HTR2B,IKBKG,KCNN1,KCNN2,LYPLA1,LYPLA2,MAPT,MBNL1,NFE2L2,NFKB1,PDE3A,PDE3B,PTGS1,PTGS2,QPCTL,SHBG,TDP1,TNFRSF1A,TOP2A,TRPM5,TRPM8,TTR,TUBB1,TUBB3	46	0.842752
SM-98	ABAT,ABCB1,ABCG2,ADCYAP1R1,AKR1B10,ALDH5A1,BACE1,CA6,CHRNA7,CTSV,CYP19A1,CYP1A1,CYP1B1,F3,GLO1,HIF1A,IKBKG,IMPDH1,IMPDH2,KCNA1,KCNA10,KCNA2,KCNA3,KCNA4,KCNA5,KCNA6,KCNA7,MAOB,MAPT,NFE2L2,NFKB1,NLRP1,NOS3,ODC1,PDE5A,PLA2G2E,PTPN1,PTPN2,RELA,TNFRSF1A,TUBB1,TYR	42	0.84439
SM-26	ABCG2,AKR1B10,ALDH2,ALKBH3,ALOX5,CALM1,CBR1,CNR1,CREB1,CTBP2,CYP11B1,CYP11B2,CYP19A1,CYP1B1,DYRK1A,EDNRA,EDNRB,HSD17B12,HSD17B3,IL2,KCND3,LRP6,MAOA,MAPK1,MAPK3,MAPK4,MAPK6,MAPK7,MBNL1,MBNL2,MBNL3,MTNR1A,MTNR1B,NQO1,NQO2,PDK3,PDK4,PTPRS,SLC16A3,SLC5A1,SLC5A2,SLC5A4	42	0.850123
SM-191	ABCG2,ACP1,AKR1B10,CA9,CALM1,CBR1,CELA1,CTSV,CYP19A1,CYP1B1,DYRK1A,ERAP1,ERN1,ESR1,ESR2,GNB1,GNG2,HIF1A,HSD17B3,MAPT,MBNL1,MBNL2,MBNL3,MIF,MPG,NQO1,NQO2,PCSK7,POLH,POLI,PTGS1,PTPN1,PTPN2,PTPRS,REL,RELA,SMAD3,TTR,TYR,XDH,XPO1	41	0.850942
SM-42	ABCG2,AHR,ALOX12,ALOX15,ALOX15B,ALOX5,ALOXE3,AOC3,APP,CALM1,CTBP2,CYP11B1,CYP1A1,CYP1B1,CYP24A1,CYP27A1,DYRK1A,ESR1,G6PC,G6PD,GFER,GPR183,MAOB,MAPT,MIF,NFE2L2,NQO1,NQO2,O75342,PDK3,PDK4,PHLPP2,RELA,SNCA,TAS1R1,TDP1,TNFRSF1A,TUBB1,TUBB3,TUBB8	40	0.851761
SM-208	ADH1A,ADH1B,ADH1C,ADH7,CA1,CA13,CA2,CA3,CA5A,CA5B,CA7,CA9,CDC25A,CDC25B,CELA2A,CES1,CES2,CTRC,DNM1,EPHX1,FAAH,FABP3,FDPS,GGPS1,LPAR1,LPAR2,LPAR3,MAPT,MPEG1,NAAA,PAM,PLA2G2C,PLA2G4B,PTPN1,PTPN2,S1PR2,SLC22A1,SLC22A8,TLR2	39	0.853399
SM-267	ABCG2,AKR1B10,AKT1,AKT2,AKT3,AMY1A,AMY1B,AMY1C,APP,CALM1,CBR1,CTSV,CYP1B1,DYRK1A,ERAP1,ESR1,ESR2,HIF1A,HSD17B3,KCND3,MIF,MMP1,MMP2,MMP3,NCOA2,PDE4A,PDE4B,PDE4C,PDE4D,PTGS1,PTGS2,PTPN1,PTPN2,PTPRS,ST6GAL1,TNKS2,TYR,XDH,XPO1	39	0.855037
SM-141	ADORA1,ADORA2A,ADORA2B,ALDH1A2,ALDH1B1,AMY2A,B4GALT1,CRYZ,EIF4A1,EIF4A2,EIF4A3,ERAP1,FGF1,FGF2,IL2,IL6,LGALS1,LGALS3,LGALS4,LGALS7,LGALS7B,LGALS8,LGALS9,LHCGR,MT-ND4,NRAS,P4HB,SLC28A3,SLC5A1,SLC5A10,SLC5A11,SLC5A2,SLC5A3,SLC5A4,SLC5A9,TDP1,TYR,VEGFA	38	0.862408
SM-108	ABCG2,ADORA2A,ADORA2B,ALDH1A2,ALDH1B1,ALDH2,ALOX12,ALOX5,CA13,CBR1,CTSV,CYP19A1,CYP1B1,EGFR,ERBB2,ERBB3,ERBB4,ESR1,ESR2,HIF1A,HSD11B2,HSD17B2,IL2,MAPT,NFKB1,NQO1,ODC1,PTP4A3,PTPN1,PTPN2,PTPRS,RELA,TDP1,TUBB1,TUBB3,TYR,XDH,XPO1	38	0.863227
SM-28	ABCG2,ACVRL1,ALOX12,ALOX15,ALOX15B,ALOX5,ALOXE3,CALM1,CHRNA4,CHRNB2,CNR1,CNR2,CYP1B1,CYP24A1,CYP27A1,ESR1,ESR2,ESRRB,HSP90AA1,HSP90AB1,HSP90B1,MALT1,MAOA,MMP15,MMP16,MMP26,NFE2L2,O75342,ODC1,PDK3,PDK4,SLC11A2,SLC6A15,TAS2R31,TDP1,TUBB1,TYR	37	0.867322
SM-162	ABCG2,AKR1B10,AKR1C4,ALOX12,ALOX15,ALOX15B,ALOX5,ALOXE3,APP,ATP5A1,ATP5C1,CA5A,CA5B,CA6,CA7,CAMK2A,CYP1A1,CYP1B1,EGFR,EP300,ERBB2,ERBB3,ERBB4,GLO1,IKBKG,MAPT,MMP9,NFE2L2,NFKB1,ODC1,PDE5A,PTGS1,PTGS2,TDP1,TTR,TUBB1,TUBB3	37	0.86896
SM-67	ABCB1,ABCC1,ABCC2,ABCC3,ABCG2,ADORA1,CA12,CA3,CA4,CA7,CBR1,CBR3,CYP19A1,CYP1A1,CYP1A2,CYP1B1,CYP3A4,ESR1,ESR2,FUT4,FUT7,HSD17B1,KLK2,MAOB,MAPT,ODC1,PGD,PGF,RDH8,SHBG,SLCO2B1,ST3GAL3,TAS2R31,TDP1,VEGFA,XDH	36	0.872236
SM-246	ABCG2,CA1,CA12,CA13,CA14,CA2,CA3,CA5A,CA5B,CA6,CA7,CA9,CREB1,CYP1A1,CYP1A2,CYP1B1,CYP2A6,CYP2D6,CYP3A4,DYRK1A,ERAP1,KCNA1,KCNA2,KCNA3,KCNA4,KCNA5,KCNA7,KCNN1,KCNN2,MAOA,MAOB,MAPT,NFKB1,NFKB2,TDP1,XPO1	36	0.873055
SM-86	ABCB1,ABCC1,ABCG2,ADC,ALDH2,ALOX12,ALOX15,ALOX15B,ALOX5,ALOXE3,AZIN1,BACE1,CA4,CA7,CBR1,CYP19A1,CYP1B1,CYP2C8,DAPK1,DYRK1A,ELAVL1,ESRRA,ESRRB,GLO1,MAPT,MPG,NEK6,NOX4,ODC1,P4HB,PTGS1,PTGS2,PTPRS,SCARB1,TYR,XDH	36	0.875512
SM-183	ABCG2,ADRA2A,ADRA2C,ALOX12,ALOX15,ALOX15B,ALOX5,ALOXE3,CBR1,CTSV,CYP19A1,CYP1B1,CYP27A1,DYRK1A,EDNRA,EDNRB,EP300,ESR1,ESR2,IL2,MAPT,MT-ND4,NFKB1,NR0B1,O75342,ODC1,PLA2G2E,PLAA,PTPN1,PTPN2,SHBG,TAS2R31,TDP1,TUBB1,TYR,XPO1	36	0.87715
SM-259	ABAT,ACHE,ALDH5A1,APP,AR,BCHE,CA1,CA12,CA13,CA14,CA2,CA3,CA5A,CA5B,CA6,CA7,CELA1,CES2,CYP1A2,ESR1,ESR2,ESRRG,HSD17B1,HSD17B2,HSD17B3,MB,NFE2L2,NLRP1,NMUR2,PON1,QDPR,RAPGEF4,SHBG,SLC22A3,TDP1,USP7	36	0.878788
SM-60	ABCB1,ABCC1,ABCC2,ABCG2,ADORA1,CA3,CA4,CA7,CBR1,CBR3,CYP19A1,CYP1A1,CYP1A2,CYP1B1,DBH,ESR1,ESR2,FUT4,FUT7,HSD17B1,KLK2,MAOA,MAOB,MAPT,PGD,PGF,RDH8,SLC37A4,SLC8A1,SLCO2B1,ST3GAL3,TAS2R31,TDP1,VEGFA,XDH	35	0.879607
SM-270	ABCB1,ABCG2,AKR1B10,ALOX12,ALOX15,ALOX15B,ALOX5,ALOXE3,APLP2,APP,CA13,CA7,CBR1,CREB1,CYP1B1,ERAP1,ESR1,ESR2,F2RL3,GFER,HIF1A,KCND3,MAOB,MAPT,NQO1,O75342,ODC1,PDE4A,PIK3R5,PON1,PTGS1,PTGS2,PTPRS,SLC16A3,XDH	35	0.881245
SM-167	ACE,ALOX12,ALOX15,ALOX15B,ALOX5,ALOXE3,CHRND,CTBP2,EGFR,ERAP2,ERBB2,ERBB3,ERBB4,ESR1,ESR2,FYN,GRIA1,MAPT,MME,NAALAD2,O75342,PCNA,PDK1,PDK3,PDK4,PRKCG,PRKCH,PTGS1,PTGS2,SLC2A4,TDP1,TH,TYR,YARS	34	0.882883
SM-182	ABCG2,ADORA1,AKT1,AKT2,AKT3,ALOX5,BACE1,BACE2,CREB1,CTSV,CYP1B1,ERAP1,ESR1,ESR2,HIF1A,KCND3,MAPT,MGST1,NFKB1,NQO1,ODC1,PTGES,PTGS1,PTGS2,PTPN1,PTPN2,PTPRS,TUBB1,TUBB3,TYR,XPO1	31	0.883702
SM-199	ADH1A,ADH1B,ADH1C,CA1,CA13,CA2,CA3,CA4,CA5A,CA5B,CA7,CES1,CES2,CHRM1,FAAH,FDPS,LAP3,MAPT,PDCD4,PLA2G2C,PTGFR,PTGS1,PTGS2,RHO,SLC22A8,SLC6A2,SLC6A3,SLCO2A1,SPHK1,TDP1,TLR2	31	0.884521
SM-213	ABCC4,AR,CYP17A1,CYP19A1,EBP,EIF4A1,EPAS1,ESR1,ESR2,G6PD,HIF1A,HMGCR,HSD11B1,HSD11B1L,IL2,NPC1L1,NR1H2,NR1H3,POLA1,RORA,SERPINA6,SHBG,SHH,SIGMAR1,SRD5A2,SREBF2,STAT1,STAT2,STAT3,STAT4	30	0.89353
SM-265	ABCC4,AR,CYP17A1,CYP19A1,EBP,ESR1,ESR2,G6PD,GABRD,MAPT,MMP1,MMP10,MMP12,MMP13,MMP27,MMP3,MMP8,NPC1L1,NR1H3,NR3C1,NR3C2,SERPINA6,SHBG,SHH,SLC22A3,SRD5A2,SREBF2,SULT2B1,TDP1	29	0.897625
SM-244	ALOX12,ALOX15,ALOX15B,ALOX5,ALOXE3,BACE1,BACE2,CA13,CA7,CDC25C,CYP1B1,DYRK1A,GGPS1,HSD17B3,KCNA1,KCNA2,KCNA3,KCNA4,KCNA5,KCNA7,KCNN1,KCNN2,KCNN4,NFKB1,OPRD1,OPRK1,OPRL1,OPRM1,XPO1	29	0.898444
SM-263	ABCC2,ADORA1,ADORA2A,ADORA2B,ADORA3,BRPF1,CTSV,CYP1B1,KCNA1,KCNA10,KCNA2,KCNA3,KCNA4,KCNA5,KCNA6,KCNA7,KCNK10,KCNK2,MAPT,NQO1,NQO2,NTSR1,PLA2G2D,PLA2G2E,RORA,SLC10A1,TNF,VCP,VDR	29	0.902539
SM-22	ABCG2,ADORA1,ADORA3,BMP1,CMA1,EDNRA,EDNRB,ERN1,IMPDH1,IMPDH2,MAPT,MCHR1,NOS2,NR0B1,PDE5A,SHBG,TAS2R10,TAS2R13,TAS2R14,TAS2R19,TAS2R20,TAS2R31,TAS2R43,TAS2R46,TAS2R50,TAS2R7,TAS2R9,TCF4,TNFRSF1A	29	0.904177
SM-20	AADAT,ABCG2,ADORA1,ALOX12,ALOX15B,CALM1,CBR1,CBR3,CMA1,CYP19A1,CYP27A1,DYRK1A,EDNRA,EDNRB,ESR1,ESR2,FFAR1,HSD17B1,KCND3,LRP6,MAOA,MAOB,MAPT,MET,RDH8,SHBG,TAS2R31,TDP1,TYR	29	0.904996
SM-13	ALB,CA1,CA14,CA2,CA3,CA4,CA7,CELA1,COMT,ERN1,FUT7,GFER,GLO1,HSP90B1,KCNB1,LRP6,MAPT,MPG,NFE2L2,NGFR,PLA2G10,PLA2G2A,PLA2G2D,PLA2G2E,PLA2G2F,PLA2G5,SLC37A4,SQLE,TDP1	29	0.907453
SM-242	ABCB1,AR,CDC25A,CDC25B,ESR1,ESR2,FAAH,FABP3,GLTP,HMGCR,LPAR1,LPAR2,LPAR3,LPAR4,LPAR6,OPRD1,OPRK1,OPRL1,OPRM1,OXER1,PLA2G1B,PLA2G2A,PLA2G2D,PLA2G2E,PLA2G2F,PLA2G4C,PLA2G5,SPHK2	28	0.908272
SM-103	ACP1,AKR1B10,ALOX12,ALOX15,ALOX15B,ALOX5,ALOXE3,AR,CD81,CES2,F2,F3,GJA1,GPBAR1,HMGCR,HSD11B1,HSD11B1L,HSD11B2,IL1B,MAPT,NR3C1,NR3C2,O75342,PLCG1,POLB,PTPN1,PTPN2,PTPN6	28	0.913186
SM-78	ABCG2,ADC,AZIN1,CA7,CHRNA7,EP300,HSPD1,MAOB,MAPKAPK2,MAPKAPK3,MAPKAPK5,MAPT,NDUFA4,NFE2L2,NOS1,NOS2,NOS3,ODC1,PDK3,PDK4,PRKCA,PRKCB,PRKCD,PRKCG,PRKCQ,TDP1,TUBB1,TYR	28	0.915643
SM-29	AR,CXCR2,CYP17A1,CYP51A1,EBP,EIF4A1,ESR1,ESR2,G6PD,HSD11B1,HSD11B1L,IL2,NPC1L1,NR1H2,NR1H3,SERPINA6,SHBG,SHH,SREBF2,UGT1A1,UGT1A10,UGT1A3,UGT1A4,UGT1A5,UGT1A6,UGT1A7,UGT1A8,UGT1A9	28	0.924652
SM-221	ABCC4,AR,CYP17A1,EBP,EIF4A1,EPAS1,ESR1,ESR2,G6PD,HIF1A,HMGCR,IL2,NPC1L1,NR1H2,NR1H3,POLA1,PTPN1,PTPN2,RORA,SERPINA6,SHBG,SHH,SIGMAR1,SRD5A2,SREBF1,SREBF2,TDP1,VDR	28	0.925471
SM-189	ACP1,AKR1A1,AKR1B1,AKR1B10,AKR1B15,B7Z5F2,CD81,CES2,FNTA,FNTB,GJA1,GPBAR1,HSD11B1,HSD11B1L,HSD11B2,IL1B,NR3C1,NR3C2,PLCG1,POLB,PRKCE,PRKCH,PTPN1,PTPN11,PTPN2,PTPN6,Q96JD6	27	0.927928
SM-235	ABCB1,AR,EPAS1,ESR1,ESR2,FAAH,FABP3,GLTP,HIF1A,LPAR1,LPAR2,LPAR3,LPAR4,LPAR6,OPRD1,OPRK1,OPRL1,OPRM1,OXER1,PLA2G4C,SPHK2,UGT2B10,UGT2B11,UGT2B15,UGT2B17,UGT2B4,UGT2B7	27	0.932842
SM-9	AMY2A,CDK1,CDK2,CDK3,CDK4,CDK6,CHRM1,CHRM2,CHRM3,CHRM4,CHRM5,ERAP1,FGF1,FGF2,HTR2A,IL2,LGALS3,LGALS4,LGALS8,LGALS9,MAPT,MBL2,MBNL1,MBNL2,MBNL3,TYR,VEGFA	27	0.933661
SM-216	AR,BCL2,BCL2L1,CYP17A1,EBP,ESR1,ESR2,F2,G6PD,HMGCR,HSD11B1,HSD11B1L,IL2,MAPT,NPC1L1,NR1H2,NR1H3,NR3C1,NR3C2,SERPINA6,SHBG,SHH,SREBF2,STAT1,STAT2,STAT3,STAT4	27	0.935299
SM-19	ABCG2,ADORA1,AGBL2,ALDH3A1,ALOX15B,CMA1,DYRK1A,EDNRA,EDNRB,ESR1,ESR2,FGR,FLT1,FLT4,FRK,FYN,KDR,LDLR,MAPT,MCHR1,MET,PDE5A,SHBG,SRC,TAS1R1,YES1	26	0.936937
SM-192	ADC,ADORA3,AZIN1,CA13,CBR1,CTSK,CTSL1,CTSL2,CTSS,CYP19A1,CYP1B1,KLK2,MAOB,MAPKAPK2,MAPKAPK3,MAPKAPK5,MAPT,NDUFA4,ODC1,PTGS1,PTPN1,PTPN2,TAS2R31,TDP1,TYR	25	0.939394
SM-84	CA1,CA13,CA2,CA3,CA5A,CA5B,CA7,CBR1,CYP1B1,EGFR,EPAS1,ERAP1,ESRRA,ESRRB,GAPDHS,HIF1A,HSD17B3,MAPT,MBNL1,MBNL2,MBNL3,MPG,TAS2R31,TDP1,TYR	25	0.940213
SM-255	ACHE,BCHE,CA3,CES1,CES2,CES3,CES5A,CYP2A6,DBH,DPYD,DYRK1A,G6PC,GSK3A,GSK3B,IDO1,MAPT,NAT1,NFE2L2,PAM,PARP1,PLCG1,Q6ZQW0,RELA,TDP1,TRPA1	25	0.944308
SM-61	CA1,CA13,CA2,CA3,CA5A,CA5B,CA7,CACNA1A,CACNB1,CISD1,GABBR1,GABBR2,GABRA1,GABRB2,GABRG2,HTR2A,HTR2B,HTR2C,PTGS1,PTGS2,SLC6A2,SLC6A3,SLC6A4,SLC6A9,VCAM1	25	0.946765
SM-241	AKR1B1,AKR1B10,AKR1B15,ALDH1A1,ALDH1A2,ALDH1A3,ALDH1B1,ALDH1L1,ALDH1L2,ALDH2,CTSV,EP300,ESR1,ESR2,GABRB1,HSD17B1,MAPT,MSR1,PTPN1,RNASEH1,THRA,THRB,TYR,XPO1	24	0.947584
SM-211	CAD,CPN1,EGLN1,EGLN2,EPRS,GABBR1,GABBR2,GABRG1,GABRG2,GABRG3,GPR162,GRIA3,GRIN1,LEPRE1,LEPREL1,MAPT,SLC16A10,SLC6A1,SLC6A11,SLC6A12,SLC6A13,SLC6A6,SLC6A8,TDP1	24	0.953317
SM-62	AR,CA1,CA13,CA2,CA3,CA4,CA5A,CA5B,CA7,CES1,CES2,DNM1,ESR1,HDAC1,HDAC2,HDAC3,LPAR3,LYZ,SLC22A1,SLC22A8,TDP1,TLR2,UGT1A4	23	0.954136
SM-273	ACLY,BCL2,BCL2A1,BCL2L1,CSNK2A1,CSNK2A2,CSNK2A3,DBH,DYRK1A,ELANE,ELAVL1,ESR1,ESR2,GSR,MAPT,MCL1,MPG,PTP4A1,PTP4A2,PTP4A3,SLC47A2,TCF4,TDP1	23	0.957412
SM-240	ADRA1A,ADRA1B,ADRA1D,ADRA2A,ADRA2B,ADRA2C,CYP2D6,DRD2,FGF1,FGF2,FUCA1,FUCA2,HEXA,HEXB,LYZ,MAPT,MBNL1,MBNL2,MBNL3,OGA,PYGB,TDP1,VEGFA	23	0.965602
SM-252	ADORA3,ALPI,ALPL,ALPP,ALPPL2,CACNA2D1,CAD,EPRS,GPR162,LEPRE1,LEPREL1,MBNL1,MBNL2,MBNL3,MME,PLAA,SCN3A,SLC16A10,SLC1A2,SLC1A3,SLC1A6,SLC1A7,TDP1	23	0.968059
SM-46	ALOX15,ALOX15B,ALOX5,CDC25A,CDC25C,CHRM1,CHRM2,CHRM3,CHRM4,CHRM5,CYP19A1,KCNH3,LCN9,MAPT,O75342,OPRD1,OPRM1,PER2,SPHK2,TBXAS1,TDP1,TLR8	22	0.970516
SM-142	ALOX15B,CSF1R,FGFR1,FGFR2,FGFR3,FGFR4,FGR,FRK,FYN,KIT,MAPT,ODC1,PLA2G2E,PTPN1,PTPN2,SRC,TDP1,TXN,TXN2,TYR,YES1	21	0.972154
SM-131	BACE1,BACE2,CBR1,EPAS1,ERAP1,HIF1A,HSD17B3,LTB4R,LTB4R2,MAOB,MAPT,MBNL1,MBNL2,MBNL3,MIF,NQO1,SLC6A2,SLC6A3,SLC6A4,SLC6A9,TDP1	21	0.972973
SM-256	AURKA,AURKB,AURKC,CDK1,CDK2,CDK3,CDK4,CDK6,CYP19A1,CYP1A1,DYRK2,GPT,GPT2,NQO2,NR0B1,NR4A2,PRKCE,PRKCH,Q969P6,TOP1,TOP2B	21	0.978706
SM-79	BACE1,CDK1,CDK2,CDK3,CDK4,CDK6,CTSK,CTSL1,CTSL2,CTSS,FDFT1,FOS,NOS1,NOS2,NOS3,PTPN1,PTPN2,SLC7A5,TH,TTR	20	0.979525
SM-147	AR,CA1,CA13,CA2,CA3,CA4,CA5A,CA5B,CA7,CALM1,CDC25A,CDC25B,ESR1,GSR,METAP2,RNASE1,TPI1,TXNRD2,UGT1A4	19	0.98362
SM-122	ACHE,ADRA1D,AR,BCHE,CHRM1,CHRM2,CHRM4,CHRNE,CYP19A1,MAPT,SLC6A14,SLC6A2,SLC6A3,SLC6A4,SLC6A7,SLC6A9,TBXAS1,WNT3A	18	0.985258
SM-170	ABCB1,ABCB11,ABCB4,ABCB5,CA9,EDNRA,EDNRB,EGFR,ERBB2,ERBB3,ERBB4,F2,MAPT,NOS1,NOS2,NOS3,SLC5A7	17	0.986896
SM-69	CA2,CNR1,CTSB,CTSK,CTSL1,CTSL2,CTSS,CYP19A1,MAPT,OPRD1,OPRK1,OPRL1,OPRM1,PLA2G4C,PTGS1,PTGS2,TDP1	17	0.987715
SM-52	ACHE,AR,BCHE,CHRM1,CHRM2,CHRM3,CHRM4,CHRM5,CYP19A1,ESR2,GPR18,SLC6A14,SLC6A2,SLC6A3,SLC6A4,SLC6A7,SLC6A9	17	0.988534
SM-203	CSNK2A1,CSNK2A2,CSNK2A3,CYP2C19,CYP2E1,DAO,DDO,FUCA1,FUCA2,MAPT,MBNL1,MBNL2,MBNL3,PIM1,PIM2,PIM3,TDP1	17	0.989353
SM-205	ADH1A,ADH1B,ADH4,ADH5,ADH6,ADH7,ALDH2,CDC25A,CDC25B,CHRM1,CHRM2,CHRM4,CHRM5,NQO1,TDP1,TRPA1	16	0.99181
SM-278	CA1,CA2,CA4,CRYZ,DHODH,GSR,HDAC1,HDAC2,HDAC3,HRH3,MBNL1,MBNL2,MBNL3,REN,TDP1,TXNRD2	16	0.992629
SM-204	AR,CA1,CA2,CA3,CA4,CA5A,CYP17A1,UGT2A1,UGT2A3,UGT2B10,UGT2B11,UGT2B15,UGT2B17,UGT2B28,UGT2B4,UGT2B7	16	0.995086
SM-11	AR,CNR1,CYP19A1,ESR1,FKBP1C,MAPT,MBNL1,MBNL2,MBNL3,NOS1,NOS2,NOS3,POLA1,PTGS1,PTGS2,TDP1	16	0.995905
SM-251	ADORA3,AEBP1,CPA6,CPB2,CPE,CPN1,CPXM1,CPXM2,MAPT,MBNL1,SLC6A1,SLC6A2,SLC6A3,SLC6A8,TDP1	15	0.999181
SM-262	ALOX5,TLR4	2	1
